# Supplementary material for: A curated collection of Klebsiella metabolic models reveals variable substrate usage and gene essentiality
Source: Genome Res. 2022 May;32(5):1004–14. doi: 10.1101/gr.276289.121 (PMC9104693; doi:10.1101/gr.276289.121)
Supplement: Supplemental Material [file supp_gr.276289.121_Supplemental_Table_S4.xlsx]

## Sheet: SuppTable4_strainAccuracyCalls_
Supplemental Table 4: Details of model predictions vs phenotypic growth (as determined by Biolog) for all 94 substrates in each strain-specific GEM.
strain	substrate	growth_call	model_value	call
K_variicola_variicola_01A065	3-(3-hydroxy-phenyl)propionate	1	1	TP
K_variicola_variicola_01A065	3-hydroxycinnamic acid	0	1	FP
K_variicola_variicola_01A065	gamma-aminobutyric acid	1	1	TP
K_variicola_variicola_01A065	L-Sorbose	1	1	TP
K_variicola_variicola_01A065	D-Galactarate	1	1	TP
K_variicola_variicola_01A065	Tricarballylate	0	1	FP
K_pneumoniae_SB1067	3-(3-hydroxy-phenyl)propionate	1	1	TP
K_pneumoniae_SB1067	3-hydroxycinnamic acid	1	1	TP
K_pneumoniae_SB1067	gamma-aminobutyric acid	1	1	TP
K_pneumoniae_SB1067	L-Sorbose	0	0	TN
K_pneumoniae_SB1067	D-Galactarate	1	1	TP
K_pneumoniae_SB1067	Tricarballylate	0	0	TN
K_pneumoniae_MGH78578	3-(3-hydroxy-phenyl)propionate	1	1	TP
K_pneumoniae_MGH78578	3-hydroxycinnamic acid	1	1	TP
K_pneumoniae_MGH78578	gamma-aminobutyric acid	0	1	FP
K_pneumoniae_MGH78578	L-Sorbose	1	1	TP
K_pneumoniae_MGH78578	D-Galactarate	1	1	TP
K_pneumoniae_MGH78578	Tricarballylate	0	0	TN
K_quasi_quasi_01A030T	3-(3-hydroxy-phenyl)propionate	1	1	TP
K_quasi_quasi_01A030T	3-hydroxycinnamic acid	0	1	FP
K_quasi_quasi_01A030T	gamma-aminobutyric acid	1	1	TP
K_quasi_quasi_01A030T	L-Sorbose	1	1	TP
K_quasi_quasi_01A030T	D-Galactarate	0	1	FP
K_quasi_quasi_01A030T	Tricarballylate	1	1	TP
K_quasi_quasi_SB1124	3-(3-hydroxy-phenyl)propionate	1	1	TP
K_quasi_quasi_SB1124	3-hydroxycinnamic acid	0	1	FP
K_quasi_quasi_SB1124	gamma-aminobutyric acid	1	1	TP
K_quasi_quasi_SB1124	L-Sorbose	0	0	TN
K_quasi_quasi_SB1124	D-Galactarate	0	1	FP
K_quasi_quasi_SB1124	Tricarballylate	1	1	TP
K_pneumoniae_SB1139	3-(3-hydroxy-phenyl)propionate	0	1	FP
K_pneumoniae_SB1139	3-hydroxycinnamic acid	0	1	FP
K_pneumoniae_SB1139	gamma-aminobutyric acid	1	1	TP
K_pneumoniae_SB1139	L-Sorbose	0	0	TN
K_pneumoniae_SB1139	D-Galactarate	1	1	TP
K_pneumoniae_SB1139	Tricarballylate	0	0	TN
K_pneumoniae_SB1170	3-(3-hydroxy-phenyl)propionate	1	1	TP
K_pneumoniae_SB1170	3-hydroxycinnamic acid	1	1	TP
K_pneumoniae_SB1170	gamma-aminobutyric acid	1	1	TP
K_pneumoniae_SB1170	L-Sorbose	0	0	TN
K_pneumoniae_SB1170	D-Galactarate	1	1	TP
K_pneumoniae_SB1170	Tricarballylate	0	0	TN
K_quasi_simil_09A323	3-(3-hydroxy-phenyl)propionate	1	1	TP
K_quasi_simil_09A323	3-hydroxycinnamic acid	0	1	FP
K_quasi_simil_09A323	gamma-aminobutyric acid	1	1	TP
K_quasi_simil_09A323	L-Sorbose	0	0	TN
K_quasi_simil_09A323	D-Galactarate	1	1	TP
K_quasi_simil_09A323	Tricarballylate	1	1	TP
K_pneumoniae_04A025	3-(3-hydroxy-phenyl)propionate	1	1	TP
K_pneumoniae_04A025	3-hydroxycinnamic acid	0	1	FP
K_pneumoniae_04A025	gamma-aminobutyric acid	1	1	TP
K_pneumoniae_04A025	L-Sorbose	1	0	FN
K_pneumoniae_04A025	D-Galactarate	1	1	TP
K_pneumoniae_04A025	Tricarballylate	0	0	TN
K_quasi_simil_12A476	3-(3-hydroxy-phenyl)propionate	1	1	TP
K_quasi_simil_12A476	3-hydroxycinnamic acid	1	1	TP
K_quasi_simil_12A476	gamma-aminobutyric acid	1	1	TP
K_quasi_simil_12A476	L-Sorbose	0	0	TN
K_quasi_simil_12A476	D-Galactarate	1	1	TP
K_quasi_simil_12A476	Tricarballylate	1	1	TP
K_quasi_quasi_U41	3-(3-hydroxy-phenyl)propionate	0	1	FP
K_quasi_quasi_U41	3-hydroxycinnamic acid	0	1	FP
K_quasi_quasi_U41	gamma-aminobutyric acid	1	1	TP
K_quasi_quasi_U41	L-Sorbose	0	0	TN
K_quasi_quasi_U41	D-Galactarate	1	1	TP
K_quasi_quasi_U41	Tricarballylate	1	1	TP
K_pneumoniae_SB2390	3-(3-hydroxy-phenyl)propionate	0	1	FP
K_pneumoniae_SB2390	3-hydroxycinnamic acid	0	1	FP
K_pneumoniae_SB2390	gamma-aminobutyric acid	1	1	TP
K_pneumoniae_SB2390	L-Sorbose	0	0	TN
K_pneumoniae_SB2390	D-Galactarate	1	1	TP
K_pneumoniae_SB2390	Tricarballylate	0	0	TN
K_quasi_simil_07A044T	3-(3-hydroxy-phenyl)propionate	1	1	TP
K_quasi_simil_07A044T	3-hydroxycinnamic acid	0	1	FP
K_quasi_simil_07A044T	gamma-aminobutyric acid	1	1	TP
K_quasi_simil_07A044T	L-Sorbose	1	0	FN
K_quasi_simil_07A044T	D-Galactarate	1	1	TP
K_quasi_simil_07A044T	Tricarballylate	1	1	TP
K_quasivariicola_08A119	3-(3-hydroxy-phenyl)propionate	1	1	TP
K_quasivariicola_08A119	3-hydroxycinnamic acid	0	1	FP
K_quasivariicola_08A119	gamma-aminobutyric acid	1	1	TP
K_quasivariicola_08A119	L-Sorbose	1	1	TP
K_quasivariicola_08A119	D-Galactarate	1	1	TP
K_quasivariicola_08A119	Tricarballylate	1	1	TP
K_pneumoniae_03-9138-2	3-(3-hydroxy-phenyl)propionate	1	1	TP
K_pneumoniae_03-9138-2	3-hydroxycinnamic acid	0	1	FP
K_pneumoniae_03-9138-2	gamma-aminobutyric acid	1	1	TP
K_pneumoniae_03-9138-2	L-Sorbose	1	1	TP
K_pneumoniae_03-9138-2	D-Galactarate	1	1	TP
K_pneumoniae_03-9138-2	Tricarballylate	0	0	TN
K_pneumoniae_CIP52_145	3-(3-hydroxy-phenyl)propionate	0	1	FP
K_pneumoniae_CIP52_145	3-hydroxycinnamic acid	0	1	FP
K_pneumoniae_CIP52_145	gamma-aminobutyric acid	0	1	FP
K_pneumoniae_CIP52_145	L-Sorbose	1	1	TP
K_pneumoniae_CIP52_145	D-Galactarate	1	1	TP
K_pneumoniae_CIP52_145	Tricarballylate	0	0	TN
K_pneumoniae_NTUH_K2044	3-(3-hydroxy-phenyl)propionate	1	1	TP
K_pneumoniae_NTUH_K2044	3-hydroxycinnamic acid	1	1	TP
K_pneumoniae_NTUH_K2044	gamma-aminobutyric acid	1	1	TP
K_pneumoniae_NTUH_K2044	L-Sorbose	0	0	TN
K_pneumoniae_NTUH_K2044	D-Galactarate	1	1	TP
K_pneumoniae_NTUH_K2044	Tricarballylate	0	0	TN
K_pneumoniae_SA1	3-(3-hydroxy-phenyl)propionate	1	1	TP
K_pneumoniae_SA1	3-hydroxycinnamic acid	1	1	TP
K_pneumoniae_SA1	gamma-aminobutyric acid	1	1	TP
K_pneumoniae_SA1	L-Sorbose	1	1	TP
K_pneumoniae_SA1	D-Galactarate	1	1	TP
K_pneumoniae_SA1	Tricarballylate	0	0	TN
K_pneumoniae_SA12	3-(3-hydroxy-phenyl)propionate	1	1	TP
K_pneumoniae_SA12	3-hydroxycinnamic acid	1	1	TP
K_pneumoniae_SA12	gamma-aminobutyric acid	1	1	TP
K_pneumoniae_SA12	L-Sorbose	0	0	TN
K_pneumoniae_SA12	D-Galactarate	1	1	TP
K_pneumoniae_SA12	Tricarballylate	0	0	TN
K_pneumoniae_CG43	3-(3-hydroxy-phenyl)propionate	1	1	TP
K_pneumoniae_CG43	3-hydroxycinnamic acid	1	1	TP
K_pneumoniae_CG43	gamma-aminobutyric acid	1	1	TP
K_pneumoniae_CG43	L-Sorbose	1	1	TP
K_pneumoniae_CG43	D-Galactarate	1	1	TP
K_pneumoniae_CG43	Tricarballylate	0	0	TN
K_pneumoniae_BJ1	3-(3-hydroxy-phenyl)propionate	1	1	TP
K_pneumoniae_BJ1	3-hydroxycinnamic acid	0	1	FP
K_pneumoniae_BJ1	gamma-aminobutyric acid	1	1	TP
K_pneumoniae_BJ1	L-Sorbose	1	1	TP
K_pneumoniae_BJ1	D-Galactarate	1	1	TP
K_pneumoniae_BJ1	Tricarballylate	0	0	TN
K_pneumoniae_T69	3-(3-hydroxy-phenyl)propionate	1	1	TP
K_pneumoniae_T69	3-hydroxycinnamic acid	0	1	FP
K_pneumoniae_T69	gamma-aminobutyric acid	1	1	TP
K_pneumoniae_T69	L-Sorbose	1	1	TP
K_pneumoniae_T69	D-Galactarate	1	1	TP
K_pneumoniae_T69	Tricarballylate	0	0	TN
K_quasi_simil_CIP110288	3-(3-hydroxy-phenyl)propionate	1	1	TP
K_quasi_simil_CIP110288	3-hydroxycinnamic acid	1	1	TP
K_quasi_simil_CIP110288	gamma-aminobutyric acid	1	1	TP
K_quasi_simil_CIP110288	L-Sorbose	0	0	TN
K_quasi_simil_CIP110288	D-Galactarate	1	1	TP
K_quasi_simil_CIP110288	Tricarballylate	1	1	TP
K_variicola_variicola_At-22	3-(3-hydroxy-phenyl)propionate	1	1	TP
K_variicola_variicola_At-22	3-hydroxycinnamic acid	1	1	TP
K_variicola_variicola_At-22	gamma-aminobutyric acid	1	1	TP
K_variicola_variicola_At-22	L-Sorbose	1	1	TP
K_variicola_variicola_At-22	D-Galactarate	1	1	TP
K_variicola_variicola_At-22	Tricarballylate	1	1	TP
K_variicola_variicola_F2R9T	3-(3-hydroxy-phenyl)propionate	1	1	TP
K_variicola_variicola_F2R9T	3-hydroxycinnamic acid	0	1	FP
K_variicola_variicola_F2R9T	gamma-aminobutyric acid	0	1	FP
K_variicola_variicola_F2R9T	L-Sorbose	1	1	TP
K_variicola_variicola_F2R9T	D-Galactarate	1	1	TP
K_variicola_variicola_F2R9T	Tricarballylate	1	1	TP
K_pneumoniae_KP13	3-(3-hydroxy-phenyl)propionate	1	1	TP
K_pneumoniae_KP13	3-hydroxycinnamic acid	1	1	TP
K_pneumoniae_KP13	gamma-aminobutyric acid	1	1	TP
K_pneumoniae_KP13	L-Sorbose	0	0	TN
K_pneumoniae_KP13	D-Galactarate	1	1	TP
K_pneumoniae_KP13	Tricarballylate	0	0	TN
K_pneumoniae_NJST258-1	3-(3-hydroxy-phenyl)propionate	1	1	TP
K_pneumoniae_NJST258-1	3-hydroxycinnamic acid	1	1	TP
K_pneumoniae_NJST258-1	gamma-aminobutyric acid	1	1	TP
K_pneumoniae_NJST258-1	L-Sorbose	0	1	FP
K_pneumoniae_NJST258-1	D-Galactarate	1	1	TP
K_pneumoniae_NJST258-1	Tricarballylate	0	0	TN
K_variicola_variicola_342	3-(3-hydroxy-phenyl)propionate	1	1	TP
K_variicola_variicola_342	3-hydroxycinnamic acid	0	1	FP
K_variicola_variicola_342	gamma-aminobutyric acid	0	1	FP
K_variicola_variicola_342	L-Sorbose	1	1	TP
K_variicola_variicola_342	D-Galactarate	1	1	TP
K_variicola_variicola_342	Tricarballylate	1	1	TP
K_africa_200023T	3-(3-hydroxy-phenyl)propionate	0	0	TN
K_africa_200023T	3-hydroxycinnamic acid	0	0	TN
K_africa_200023T	gamma-aminobutyric acid	1	1	TP
K_africa_200023T	L-Sorbose	1	1	TP
K_africa_200023T	D-Galactarate	1	1	TP
K_africa_200023T	Tricarballylate	1	1	TP
K_quasi_quasi_18A069	3-(3-hydroxy-phenyl)propionate	1	1	TP
K_quasi_quasi_18A069	3-hydroxycinnamic acid	0	1	FP
K_quasi_quasi_18A069	gamma-aminobutyric acid	1	1	TP
K_quasi_quasi_18A069	L-Sorbose	0	0	TN
K_quasi_quasi_18A069	D-Galactarate	1	1	TP
K_quasi_quasi_18A069	Tricarballylate	0	1	FP
K_quasi_simil_SB610	3-(3-hydroxy-phenyl)propionate	1	1	TP
K_quasi_simil_SB610	3-hydroxycinnamic acid	0	1	FP
K_quasi_simil_SB610	gamma-aminobutyric acid	0	1	FP
K_quasi_simil_SB610	L-Sorbose	0	0	TN
K_quasi_simil_SB610	D-Galactarate	1	1	TP
K_quasi_simil_SB610	Tricarballylate	1	1	TP
K_pneumoniae_SB611	3-(3-hydroxy-phenyl)propionate	1	1	TP
K_pneumoniae_SB611	3-hydroxycinnamic acid	1	1	TP
K_pneumoniae_SB611	gamma-aminobutyric acid	0	1	FP
K_pneumoniae_SB611	L-Sorbose	0	0	TN
K_pneumoniae_SB611	D-Galactarate	1	1	TP
K_pneumoniae_SB611	Tricarballylate	0	0	TN
K_pneumoniae_SB612	3-(3-hydroxy-phenyl)propionate	1	1	TP
K_pneumoniae_SB612	3-hydroxycinnamic acid	1	1	TP
K_pneumoniae_SB612	gamma-aminobutyric acid	1	1	TP
K_pneumoniae_SB612	L-Sorbose	0	0	TN
K_pneumoniae_SB612	D-Galactarate	1	1	TP
K_pneumoniae_SB612	Tricarballylate	0	0	TN
K_pneumoniae_SB615	3-(3-hydroxy-phenyl)propionate	1	1	TP
K_pneumoniae_SB615	3-hydroxycinnamic acid	1	1	TP
K_pneumoniae_SB615	gamma-aminobutyric acid	1	1	TP
K_pneumoniae_SB615	L-Sorbose	0	0	TN
K_pneumoniae_SB615	D-Galactarate	1	1	TP
K_pneumoniae_SB615	Tricarballylate	0	0	TN
K_pneumoniae_SB617	3-(3-hydroxy-phenyl)propionate	1	1	TP
K_pneumoniae_SB617	3-hydroxycinnamic acid	1	1	TP
K_pneumoniae_SB617	gamma-aminobutyric acid	1	1	TP
K_pneumoniae_SB617	L-Sorbose	1	1	TP
K_pneumoniae_SB617	D-Galactarate	1	1	TP
K_pneumoniae_SB617	Tricarballylate	0	0	TN
K_variicola_tropicalensis_CDC4241-71	3-(3-hydroxy-phenyl)propionate	1	1	TP
K_variicola_tropicalensis_CDC4241-71	3-hydroxycinnamic acid	0	1	FP
K_variicola_tropicalensis_CDC4241-71	gamma-aminobutyric acid	1	1	TP
K_variicola_tropicalensis_CDC4241-71	L-Sorbose	1	1	TP
K_variicola_tropicalensis_CDC4241-71	D-Galactarate	1	1	TP
K_variicola_tropicalensis_CDC4241-71	Tricarballylate	1	1	TP
K_quasi_quasi_SB98	3-(3-hydroxy-phenyl)propionate	1	1	TP
K_quasi_quasi_SB98	3-hydroxycinnamic acid	0	1	FP
K_quasi_quasi_SB98	gamma-aminobutyric acid	1	1	TP
K_quasi_quasi_SB98	L-Sorbose	0	0	TN
K_quasi_quasi_SB98	D-Galactarate	1	1	TP
K_quasi_quasi_SB98	Tricarballylate	1	1	TP
K_variicola_variicola_01A065	L-Arabanose	1	1	TP
K_pneumoniae_SB1067	L-Arabanose	1	1	TP
K_pneumoniae_MGH78578	L-Arabanose	1	1	TP
K_quasi_quasi_01A030T	L-Arabanose	1	1	TP
K_quasi_quasi_SB1124	L-Arabanose	1	1	TP
K_pneumoniae_SB1139	L-Arabanose	1	1	TP
K_pneumoniae_SB1170	L-Arabanose	1	1	TP
K_quasi_simil_09A323	L-Arabanose	1	1	TP
K_pneumoniae_04A025	L-Arabanose	1	1	TP
K_quasi_simil_12A476	L-Arabanose	1	1	TP
K_quasi_quasi_U41	L-Arabanose	1	1	TP
K_pneumoniae_SB2390	L-Arabanose	1	1	TP
K_quasi_simil_07A044T	L-Arabanose	1	1	TP
K_quasivariicola_08A119	L-Arabanose	1	1	TP
K_pneumoniae_03-9138-2	L-Arabanose	1	1	TP
K_pneumoniae_CIP52_145	L-Arabanose	1	1	TP
K_pneumoniae_NTUH_K2044	L-Arabanose	1	1	TP
K_pneumoniae_SA1	L-Arabanose	1	1	TP
K_pneumoniae_SA12	L-Arabanose	1	1	TP
K_pneumoniae_CG43	L-Arabanose	1	1	TP
K_pneumoniae_BJ1	L-Arabanose	1	1	TP
K_pneumoniae_T69	L-Arabanose	1	1	TP
K_quasi_simil_CIP110288	L-Arabanose	1	1	TP
K_variicola_variicola_At-22	L-Arabanose	1	1	TP
K_variicola_variicola_F2R9T	L-Arabanose	1	1	TP
K_pneumoniae_KP13	L-Arabanose	1	1	TP
K_pneumoniae_NJST258-1	L-Arabanose	1	1	TP
K_variicola_variicola_342	L-Arabanose	1	1	TP
K_africa_200023T	L-Arabanose	1	1	TP
K_quasi_quasi_18A069	L-Arabanose	1	1	TP
K_quasi_simil_SB610	L-Arabanose	1	1	TP
K_pneumoniae_SB611	L-Arabanose	1	1	TP
K_pneumoniae_SB612	L-Arabanose	1	1	TP
K_pneumoniae_SB615	L-Arabanose	1	1	TP
K_pneumoniae_SB617	L-Arabanose	1	1	TP
K_variicola_tropicalensis_CDC4241-71	L-Arabanose	1	1	TP
K_quasi_quasi_SB98	L-Arabanose	1	1	TP
K_variicola_variicola_01A065	N-Acetyl-D-Glucosamine	1	1	TP
K_pneumoniae_SB1067	N-Acetyl-D-Glucosamine	1	1	TP
K_pneumoniae_MGH78578	N-Acetyl-D-Glucosamine	1	1	TP
K_quasi_quasi_01A030T	N-Acetyl-D-Glucosamine	1	1	TP
K_quasi_quasi_SB1124	N-Acetyl-D-Glucosamine	1	1	TP
K_pneumoniae_SB1139	N-Acetyl-D-Glucosamine	1	1	TP
K_pneumoniae_SB1170	N-Acetyl-D-Glucosamine	1	1	TP
K_quasi_simil_09A323	N-Acetyl-D-Glucosamine	1	1	TP
K_pneumoniae_04A025	N-Acetyl-D-Glucosamine	1	1	TP
K_quasi_simil_12A476	N-Acetyl-D-Glucosamine	1	1	TP
K_quasi_quasi_U41	N-Acetyl-D-Glucosamine	1	1	TP
K_pneumoniae_SB2390	N-Acetyl-D-Glucosamine	1	1	TP
K_quasi_simil_07A044T	N-Acetyl-D-Glucosamine	1	1	TP
K_quasivariicola_08A119	N-Acetyl-D-Glucosamine	1	1	TP
K_pneumoniae_03-9138-2	N-Acetyl-D-Glucosamine	1	1	TP
K_pneumoniae_CIP52_145	N-Acetyl-D-Glucosamine	1	1	TP
K_pneumoniae_NTUH_K2044	N-Acetyl-D-Glucosamine	1	1	TP
K_pneumoniae_SA1	N-Acetyl-D-Glucosamine	1	1	TP
K_pneumoniae_SA12	N-Acetyl-D-Glucosamine	1	1	TP
K_pneumoniae_CG43	N-Acetyl-D-Glucosamine	1	1	TP
K_pneumoniae_BJ1	N-Acetyl-D-Glucosamine	1	1	TP
K_pneumoniae_T69	N-Acetyl-D-Glucosamine	1	1	TP
K_quasi_simil_CIP110288	N-Acetyl-D-Glucosamine	1	1	TP
K_variicola_variicola_At-22	N-Acetyl-D-Glucosamine	1	1	TP
K_variicola_variicola_F2R9T	N-Acetyl-D-Glucosamine	1	1	TP
K_pneumoniae_KP13	N-Acetyl-D-Glucosamine	1	1	TP
K_pneumoniae_NJST258-1	N-Acetyl-D-Glucosamine	1	1	TP
K_variicola_variicola_342	N-Acetyl-D-Glucosamine	1	1	TP
K_africa_200023T	N-Acetyl-D-Glucosamine	1	1	TP
K_quasi_quasi_18A069	N-Acetyl-D-Glucosamine	1	1	TP
K_quasi_simil_SB610	N-Acetyl-D-Glucosamine	1	1	TP
K_pneumoniae_SB611	N-Acetyl-D-Glucosamine	1	1	TP
K_pneumoniae_SB612	N-Acetyl-D-Glucosamine	1	1	TP
K_pneumoniae_SB615	N-Acetyl-D-Glucosamine	1	1	TP
K_pneumoniae_SB617	N-Acetyl-D-Glucosamine	1	1	TP
K_variicola_tropicalensis_CDC4241-71	N-Acetyl-D-Glucosamine	1	1	TP
K_quasi_quasi_SB98	N-Acetyl-D-Glucosamine	1	1	TP
K_variicola_variicola_01A065	D-Saccharic Acid	1	1	TP
K_pneumoniae_SB1067	D-Saccharic Acid	1	1	TP
K_pneumoniae_MGH78578	D-Saccharic Acid	1	1	TP
K_quasi_quasi_01A030T	D-Saccharic Acid	1	1	TP
K_quasi_quasi_SB1124	D-Saccharic Acid	0	1	FP
K_pneumoniae_SB1139	D-Saccharic Acid	1	1	TP
K_pneumoniae_SB1170	D-Saccharic Acid	1	1	TP
K_quasi_simil_09A323	D-Saccharic Acid	1	1	TP
K_pneumoniae_04A025	D-Saccharic Acid	1	1	TP
K_quasi_simil_12A476	D-Saccharic Acid	1	1	TP
K_quasi_quasi_U41	D-Saccharic Acid	1	1	TP
K_pneumoniae_SB2390	D-Saccharic Acid	1	1	TP
K_quasi_simil_07A044T	D-Saccharic Acid	1	1	TP
K_quasivariicola_08A119	D-Saccharic Acid	1	1	TP
K_pneumoniae_03-9138-2	D-Saccharic Acid	1	1	TP
K_pneumoniae_CIP52_145	D-Saccharic Acid	1	1	TP
K_pneumoniae_NTUH_K2044	D-Saccharic Acid	1	1	TP
K_pneumoniae_SA1	D-Saccharic Acid	1	1	TP
K_pneumoniae_SA12	D-Saccharic Acid	1	1	TP
K_pneumoniae_CG43	D-Saccharic Acid	1	1	TP
K_pneumoniae_BJ1	D-Saccharic Acid	1	1	TP
K_pneumoniae_T69	D-Saccharic Acid	1	1	TP
K_quasi_simil_CIP110288	D-Saccharic Acid	1	1	TP
K_variicola_variicola_At-22	D-Saccharic Acid	1	1	TP
K_variicola_variicola_F2R9T	D-Saccharic Acid	1	1	TP
K_pneumoniae_KP13	D-Saccharic Acid	1	1	TP
K_pneumoniae_NJST258-1	D-Saccharic Acid	1	1	TP
K_variicola_variicola_342	D-Saccharic Acid	1	1	TP
K_africa_200023T	D-Saccharic Acid	1	1	TP
K_quasi_quasi_18A069	D-Saccharic Acid	1	1	TP
K_quasi_simil_SB610	D-Saccharic Acid	1	1	TP
K_pneumoniae_SB611	D-Saccharic Acid	1	1	TP
K_pneumoniae_SB612	D-Saccharic Acid	1	1	TP
K_pneumoniae_SB615	D-Saccharic Acid	1	1	TP
K_pneumoniae_SB617	D-Saccharic Acid	1	1	TP
K_variicola_tropicalensis_CDC4241-71	D-Saccharic Acid	1	1	TP
K_quasi_quasi_SB98	D-Saccharic Acid	1	1	TP
K_variicola_variicola_01A065	Succinic Acid	1	1	TP
K_pneumoniae_SB1067	Succinic Acid	1	1	TP
K_pneumoniae_MGH78578	Succinic Acid	1	1	TP
K_quasi_quasi_01A030T	Succinic Acid	1	1	TP
K_quasi_quasi_SB1124	Succinic Acid	1	1	TP
K_pneumoniae_SB1139	Succinic Acid	1	1	TP
K_pneumoniae_SB1170	Succinic Acid	1	1	TP
K_quasi_simil_09A323	Succinic Acid	1	1	TP
K_pneumoniae_04A025	Succinic Acid	1	1	TP
K_quasi_simil_12A476	Succinic Acid	1	1	TP
K_quasi_quasi_U41	Succinic Acid	1	1	TP
K_pneumoniae_SB2390	Succinic Acid	1	1	TP
K_quasi_simil_07A044T	Succinic Acid	1	1	TP
K_quasivariicola_08A119	Succinic Acid	1	1	TP
K_pneumoniae_03-9138-2	Succinic Acid	1	1	TP
K_pneumoniae_CIP52_145	Succinic Acid	1	1	TP
K_pneumoniae_NTUH_K2044	Succinic Acid	1	1	TP
K_pneumoniae_SA1	Succinic Acid	1	1	TP
K_pneumoniae_SA12	Succinic Acid	1	1	TP
K_pneumoniae_CG43	Succinic Acid	1	1	TP
K_pneumoniae_BJ1	Succinic Acid	1	1	TP
K_pneumoniae_T69	Succinic Acid	1	1	TP
K_quasi_simil_CIP110288	Succinic Acid	1	1	TP
K_variicola_variicola_At-22	Succinic Acid	1	1	TP
K_variicola_variicola_F2R9T	Succinic Acid	1	1	TP
K_pneumoniae_KP13	Succinic Acid	1	1	TP
K_pneumoniae_NJST258-1	Succinic Acid	1	1	TP
K_variicola_variicola_342	Succinic Acid	1	1	TP
K_africa_200023T	Succinic Acid	1	1	TP
K_quasi_quasi_18A069	Succinic Acid	1	1	TP
K_quasi_simil_SB610	Succinic Acid	1	1	TP
K_pneumoniae_SB611	Succinic Acid	1	1	TP
K_pneumoniae_SB612	Succinic Acid	1	1	TP
K_pneumoniae_SB615	Succinic Acid	1	1	TP
K_pneumoniae_SB617	Succinic Acid	1	1	TP
K_variicola_tropicalensis_CDC4241-71	Succinic Acid	1	1	TP
K_quasi_quasi_SB98	Succinic Acid	1	1	TP
K_variicola_variicola_01A065	D-Galactose	1	1	TP
K_pneumoniae_SB1067	D-Galactose	1	1	TP
K_pneumoniae_MGH78578	D-Galactose	1	1	TP
K_quasi_quasi_01A030T	D-Galactose	1	1	TP
K_quasi_quasi_SB1124	D-Galactose	1	1	TP
K_pneumoniae_SB1139	D-Galactose	1	1	TP
K_pneumoniae_SB1170	D-Galactose	1	1	TP
K_quasi_simil_09A323	D-Galactose	1	1	TP
K_pneumoniae_04A025	D-Galactose	1	1	TP
K_quasi_simil_12A476	D-Galactose	1	1	TP
K_quasi_quasi_U41	D-Galactose	1	1	TP
K_pneumoniae_SB2390	D-Galactose	1	1	TP
K_quasi_simil_07A044T	D-Galactose	1	1	TP
K_quasivariicola_08A119	D-Galactose	1	1	TP
K_pneumoniae_03-9138-2	D-Galactose	1	1	TP
K_pneumoniae_CIP52_145	D-Galactose	1	1	TP
K_pneumoniae_NTUH_K2044	D-Galactose	1	1	TP
K_pneumoniae_SA1	D-Galactose	1	1	TP
K_pneumoniae_SA12	D-Galactose	1	1	TP
K_pneumoniae_CG43	D-Galactose	1	1	TP
K_pneumoniae_BJ1	D-Galactose	1	1	TP
K_pneumoniae_T69	D-Galactose	1	1	TP
K_quasi_simil_CIP110288	D-Galactose	1	1	TP
K_variicola_variicola_At-22	D-Galactose	1	1	TP
K_variicola_variicola_F2R9T	D-Galactose	1	1	TP
K_pneumoniae_KP13	D-Galactose	1	1	TP
K_pneumoniae_NJST258-1	D-Galactose	1	1	TP
K_variicola_variicola_342	D-Galactose	1	1	TP
K_africa_200023T	D-Galactose	1	1	TP
K_quasi_quasi_18A069	D-Galactose	1	1	TP
K_quasi_simil_SB610	D-Galactose	1	1	TP
K_pneumoniae_SB611	D-Galactose	1	1	TP
K_pneumoniae_SB612	D-Galactose	1	1	TP
K_pneumoniae_SB615	D-Galactose	1	1	TP
K_pneumoniae_SB617	D-Galactose	1	1	TP
K_variicola_tropicalensis_CDC4241-71	D-Galactose	1	1	TP
K_quasi_quasi_SB98	D-Galactose	1	1	TP
K_variicola_variicola_01A065	L-Aspartic Acid	1	1	TP
K_pneumoniae_SB1067	L-Aspartic Acid	1	1	TP
K_pneumoniae_MGH78578	L-Aspartic Acid	1	1	TP
K_quasi_quasi_01A030T	L-Aspartic Acid	1	1	TP
K_quasi_quasi_SB1124	L-Aspartic Acid	1	1	TP
K_pneumoniae_SB1139	L-Aspartic Acid	1	1	TP
K_pneumoniae_SB1170	L-Aspartic Acid	1	1	TP
K_quasi_simil_09A323	L-Aspartic Acid	1	1	TP
K_pneumoniae_04A025	L-Aspartic Acid	1	1	TP
K_quasi_simil_12A476	L-Aspartic Acid	1	1	TP
K_quasi_quasi_U41	L-Aspartic Acid	1	1	TP
K_pneumoniae_SB2390	L-Aspartic Acid	1	1	TP
K_quasi_simil_07A044T	L-Aspartic Acid	1	1	TP
K_quasivariicola_08A119	L-Aspartic Acid	1	1	TP
K_pneumoniae_03-9138-2	L-Aspartic Acid	1	1	TP
K_pneumoniae_CIP52_145	L-Aspartic Acid	1	1	TP
K_pneumoniae_NTUH_K2044	L-Aspartic Acid	1	1	TP
K_pneumoniae_SA1	L-Aspartic Acid	1	1	TP
K_pneumoniae_SA12	L-Aspartic Acid	1	1	TP
K_pneumoniae_CG43	L-Aspartic Acid	1	1	TP
K_pneumoniae_BJ1	L-Aspartic Acid	1	1	TP
K_pneumoniae_T69	L-Aspartic Acid	1	1	TP
K_quasi_simil_CIP110288	L-Aspartic Acid	1	1	TP
K_variicola_variicola_At-22	L-Aspartic Acid	1	1	TP
K_variicola_variicola_F2R9T	L-Aspartic Acid	1	1	TP
K_pneumoniae_KP13	L-Aspartic Acid	1	1	TP
K_pneumoniae_NJST258-1	L-Aspartic Acid	1	1	TP
K_variicola_variicola_342	L-Aspartic Acid	1	1	TP
K_africa_200023T	L-Aspartic Acid	1	1	TP
K_quasi_quasi_18A069	L-Aspartic Acid	1	1	TP
K_quasi_simil_SB610	L-Aspartic Acid	1	1	TP
K_pneumoniae_SB611	L-Aspartic Acid	1	1	TP
K_pneumoniae_SB612	L-Aspartic Acid	1	1	TP
K_pneumoniae_SB615	L-Aspartic Acid	1	1	TP
K_pneumoniae_SB617	L-Aspartic Acid	1	1	TP
K_variicola_tropicalensis_CDC4241-71	L-Aspartic Acid	1	1	TP
K_quasi_quasi_SB98	L-Aspartic Acid	1	1	TP
K_variicola_variicola_01A065	L-Proline	1	1	TP
K_pneumoniae_SB1067	L-Proline	1	1	TP
K_pneumoniae_MGH78578	L-Proline	1	1	TP
K_quasi_quasi_01A030T	L-Proline	1	1	TP
K_quasi_quasi_SB1124	L-Proline	1	1	TP
K_pneumoniae_SB1139	L-Proline	1	1	TP
K_pneumoniae_SB1170	L-Proline	1	1	TP
K_quasi_simil_09A323	L-Proline	1	1	TP
K_pneumoniae_04A025	L-Proline	1	1	TP
K_quasi_simil_12A476	L-Proline	1	1	TP
K_quasi_quasi_U41	L-Proline	1	1	TP
K_pneumoniae_SB2390	L-Proline	1	1	TP
K_quasi_simil_07A044T	L-Proline	1	1	TP
K_quasivariicola_08A119	L-Proline	1	1	TP
K_pneumoniae_03-9138-2	L-Proline	1	1	TP
K_pneumoniae_CIP52_145	L-Proline	1	1	TP
K_pneumoniae_NTUH_K2044	L-Proline	1	1	TP
K_pneumoniae_SA1	L-Proline	1	1	TP
K_pneumoniae_SA12	L-Proline	1	1	TP
K_pneumoniae_CG43	L-Proline	1	1	TP
K_pneumoniae_BJ1	L-Proline	1	1	TP
K_pneumoniae_T69	L-Proline	1	1	TP
K_quasi_simil_CIP110288	L-Proline	1	1	TP
K_variicola_variicola_At-22	L-Proline	1	1	TP
K_variicola_variicola_F2R9T	L-Proline	1	1	TP
K_pneumoniae_KP13	L-Proline	1	1	TP
K_pneumoniae_NJST258-1	L-Proline	1	1	TP
K_variicola_variicola_342	L-Proline	1	1	TP
K_africa_200023T	L-Proline	1	1	TP
K_quasi_quasi_18A069	L-Proline	1	1	TP
K_quasi_simil_SB610	L-Proline	1	1	TP
K_pneumoniae_SB611	L-Proline	1	1	TP
K_pneumoniae_SB612	L-Proline	1	1	TP
K_pneumoniae_SB615	L-Proline	1	1	TP
K_pneumoniae_SB617	L-Proline	1	1	TP
K_variicola_tropicalensis_CDC4241-71	L-Proline	1	1	TP
K_quasi_quasi_SB98	L-Proline	1	1	TP
K_variicola_variicola_01A065	D-Alanine	1	1	TP
K_pneumoniae_SB1067	D-Alanine	1	1	TP
K_pneumoniae_MGH78578	D-Alanine	1	1	TP
K_quasi_quasi_01A030T	D-Alanine	1	1	TP
K_quasi_quasi_SB1124	D-Alanine	1	1	TP
K_pneumoniae_SB1139	D-Alanine	1	1	TP
K_pneumoniae_SB1170	D-Alanine	1	1	TP
K_quasi_simil_09A323	D-Alanine	1	1	TP
K_pneumoniae_04A025	D-Alanine	1	1	TP
K_quasi_simil_12A476	D-Alanine	1	1	TP
K_quasi_quasi_U41	D-Alanine	1	1	TP
K_pneumoniae_SB2390	D-Alanine	1	1	TP
K_quasi_simil_07A044T	D-Alanine	1	1	TP
K_quasivariicola_08A119	D-Alanine	1	1	TP
K_pneumoniae_03-9138-2	D-Alanine	1	1	TP
K_pneumoniae_CIP52_145	D-Alanine	1	1	TP
K_pneumoniae_NTUH_K2044	D-Alanine	1	1	TP
K_pneumoniae_SA1	D-Alanine	1	1	TP
K_pneumoniae_SA12	D-Alanine	1	1	TP
K_pneumoniae_CG43	D-Alanine	1	1	TP
K_pneumoniae_BJ1	D-Alanine	1	1	TP
K_pneumoniae_T69	D-Alanine	1	1	TP
K_quasi_simil_CIP110288	D-Alanine	1	1	TP
K_variicola_variicola_At-22	D-Alanine	1	1	TP
K_variicola_variicola_F2R9T	D-Alanine	1	1	TP
K_pneumoniae_KP13	D-Alanine	1	1	TP
K_pneumoniae_NJST258-1	D-Alanine	1	1	TP
K_variicola_variicola_342	D-Alanine	1	1	TP
K_africa_200023T	D-Alanine	1	1	TP
K_quasi_quasi_18A069	D-Alanine	1	1	TP
K_quasi_simil_SB610	D-Alanine	1	1	TP
K_pneumoniae_SB611	D-Alanine	1	1	TP
K_pneumoniae_SB612	D-Alanine	1	1	TP
K_pneumoniae_SB615	D-Alanine	1	1	TP
K_pneumoniae_SB617	D-Alanine	1	1	TP
K_variicola_tropicalensis_CDC4241-71	D-Alanine	1	1	TP
K_quasi_quasi_SB98	D-Alanine	1	1	TP
K_variicola_variicola_01A065	D-Trehalose	1	1	TP
K_pneumoniae_SB1067	D-Trehalose	1	1	TP
K_pneumoniae_MGH78578	D-Trehalose	1	1	TP
K_quasi_quasi_01A030T	D-Trehalose	1	1	TP
K_quasi_quasi_SB1124	D-Trehalose	1	1	TP
K_pneumoniae_SB1139	D-Trehalose	1	1	TP
K_pneumoniae_SB1170	D-Trehalose	1	1	TP
K_quasi_simil_09A323	D-Trehalose	1	1	TP
K_pneumoniae_04A025	D-Trehalose	1	1	TP
K_quasi_simil_12A476	D-Trehalose	1	1	TP
K_quasi_quasi_U41	D-Trehalose	1	1	TP
K_pneumoniae_SB2390	D-Trehalose	1	1	TP
K_quasi_simil_07A044T	D-Trehalose	1	1	TP
K_quasivariicola_08A119	D-Trehalose	1	1	TP
K_pneumoniae_03-9138-2	D-Trehalose	1	1	TP
K_pneumoniae_CIP52_145	D-Trehalose	1	1	TP
K_pneumoniae_NTUH_K2044	D-Trehalose	1	1	TP
K_pneumoniae_SA1	D-Trehalose	1	1	TP
K_pneumoniae_SA12	D-Trehalose	1	1	TP
K_pneumoniae_CG43	D-Trehalose	1	1	TP
K_pneumoniae_BJ1	D-Trehalose	1	1	TP
K_pneumoniae_T69	D-Trehalose	1	1	TP
K_quasi_simil_CIP110288	D-Trehalose	1	1	TP
K_variicola_variicola_At-22	D-Trehalose	1	1	TP
K_variicola_variicola_F2R9T	D-Trehalose	1	1	TP
K_pneumoniae_KP13	D-Trehalose	1	1	TP
K_pneumoniae_NJST258-1	D-Trehalose	1	1	TP
K_variicola_variicola_342	D-Trehalose	1	1	TP
K_africa_200023T	D-Trehalose	1	1	TP
K_quasi_quasi_18A069	D-Trehalose	1	1	TP
K_quasi_simil_SB610	D-Trehalose	1	1	TP
K_pneumoniae_SB611	D-Trehalose	1	1	TP
K_pneumoniae_SB612	D-Trehalose	1	1	TP
K_pneumoniae_SB615	D-Trehalose	1	1	TP
K_pneumoniae_SB617	D-Trehalose	1	1	TP
K_variicola_tropicalensis_CDC4241-71	D-Trehalose	1	1	TP
K_quasi_quasi_SB98	D-Trehalose	1	1	TP
K_variicola_variicola_01A065	D-Manose	1	1	TP
K_pneumoniae_SB1067	D-Manose	1	1	TP
K_pneumoniae_MGH78578	D-Manose	1	1	TP
K_quasi_quasi_01A030T	D-Manose	1	1	TP
K_quasi_quasi_SB1124	D-Manose	1	1	TP
K_pneumoniae_SB1139	D-Manose	1	1	TP
K_pneumoniae_SB1170	D-Manose	1	1	TP
K_quasi_simil_09A323	D-Manose	1	1	TP
K_pneumoniae_04A025	D-Manose	1	1	TP
K_quasi_simil_12A476	D-Manose	1	1	TP
K_quasi_quasi_U41	D-Manose	1	1	TP
K_pneumoniae_SB2390	D-Manose	1	1	TP
K_quasi_simil_07A044T	D-Manose	1	1	TP
K_quasivariicola_08A119	D-Manose	1	1	TP
K_pneumoniae_03-9138-2	D-Manose	1	1	TP
K_pneumoniae_CIP52_145	D-Manose	1	1	TP
K_pneumoniae_NTUH_K2044	D-Manose	1	1	TP
K_pneumoniae_SA1	D-Manose	1	1	TP
K_pneumoniae_SA12	D-Manose	1	1	TP
K_pneumoniae_CG43	D-Manose	1	1	TP
K_pneumoniae_BJ1	D-Manose	1	1	TP
K_pneumoniae_T69	D-Manose	1	1	TP
K_quasi_simil_CIP110288	D-Manose	1	1	TP
K_variicola_variicola_At-22	D-Manose	1	1	TP
K_variicola_variicola_F2R9T	D-Manose	1	1	TP
K_pneumoniae_KP13	D-Manose	1	1	TP
K_pneumoniae_NJST258-1	D-Manose	1	1	TP
K_variicola_variicola_342	D-Manose	1	1	TP
K_africa_200023T	D-Manose	1	1	TP
K_quasi_quasi_18A069	D-Manose	1	1	TP
K_quasi_simil_SB610	D-Manose	1	1	TP
K_pneumoniae_SB611	D-Manose	1	1	TP
K_pneumoniae_SB612	D-Manose	1	1	TP
K_pneumoniae_SB615	D-Manose	1	1	TP
K_pneumoniae_SB617	D-Manose	1	1	TP
K_variicola_tropicalensis_CDC4241-71	D-Manose	1	1	TP
K_quasi_quasi_SB98	D-Manose	1	1	TP
K_variicola_variicola_01A065	Galacticol	0	0	TN
K_pneumoniae_SB1067	Galacticol	0	0	TN
K_pneumoniae_MGH78578	Galacticol	1	1	TP
K_quasi_quasi_01A030T	Galacticol	0	0	TN
K_quasi_quasi_SB1124	Galacticol	0	0	TN
K_pneumoniae_SB1139	Galacticol	1	1	TP
K_pneumoniae_SB1170	Galacticol	1	1	TP
K_quasi_simil_09A323	Galacticol	1	1	TP
K_pneumoniae_04A025	Galacticol	0	0	TN
K_quasi_simil_12A476	Galacticol	0	0	TN
K_quasi_quasi_U41	Galacticol	0	0	TN
K_pneumoniae_SB2390	Galacticol	0	0	TN
K_quasi_simil_07A044T	Galacticol	1	1	TP
K_quasivariicola_08A119	Galacticol	1	1	TP
K_pneumoniae_03-9138-2	Galacticol	0	0	TN
K_pneumoniae_CIP52_145	Galacticol	0	0	TN
K_pneumoniae_NTUH_K2044	Galacticol	1	1	TP
K_pneumoniae_SA1	Galacticol	0	0	TN
K_pneumoniae_SA12	Galacticol	1	1	TP
K_pneumoniae_CG43	Galacticol	0	0	TN
K_pneumoniae_BJ1	Galacticol	0	0	TN
K_pneumoniae_T69	Galacticol	0	0	TN
K_quasi_simil_CIP110288	Galacticol	1	1	TP
K_variicola_variicola_At-22	Galacticol	1	1	TP
K_variicola_variicola_F2R9T	Galacticol	1	1	TP
K_pneumoniae_KP13	Galacticol	0	0	TN
K_pneumoniae_NJST258-1	Galacticol	1	1	TP
K_variicola_variicola_342	Galacticol	0	0	TN
K_africa_200023T	Galacticol	1	1	TP
K_quasi_quasi_18A069	Galacticol	0	0	TN
K_quasi_simil_SB610	Galacticol	0	0	TN
K_pneumoniae_SB611	Galacticol	0	0	TN
K_pneumoniae_SB612	Galacticol	0	0	TN
K_pneumoniae_SB615	Galacticol	0	0	TN
K_pneumoniae_SB617	Galacticol	0	0	TN
K_variicola_tropicalensis_CDC4241-71	Galacticol	1	1	TP
K_quasi_quasi_SB98	Galacticol	0	0	TN
K_variicola_variicola_01A065	D-Serine	1	1	TP
K_pneumoniae_SB1067	D-Serine	1	1	TP
K_pneumoniae_MGH78578	D-Serine	1	1	TP
K_quasi_quasi_01A030T	D-Serine	1	1	TP
K_quasi_quasi_SB1124	D-Serine	1	1	TP
K_pneumoniae_SB1139	D-Serine	1	1	TP
K_pneumoniae_SB1170	D-Serine	1	1	TP
K_quasi_simil_09A323	D-Serine	1	1	TP
K_pneumoniae_04A025	D-Serine	1	1	TP
K_quasi_simil_12A476	D-Serine	1	1	TP
K_quasi_quasi_U41	D-Serine	1	1	TP
K_pneumoniae_SB2390	D-Serine	1	1	TP
K_quasi_simil_07A044T	D-Serine	1	1	TP
K_quasivariicola_08A119	D-Serine	1	1	TP
K_pneumoniae_03-9138-2	D-Serine	1	1	TP
K_pneumoniae_CIP52_145	D-Serine	1	1	TP
K_pneumoniae_NTUH_K2044	D-Serine	1	1	TP
K_pneumoniae_SA1	D-Serine	1	1	TP
K_pneumoniae_SA12	D-Serine	1	1	TP
K_pneumoniae_CG43	D-Serine	1	1	TP
K_pneumoniae_BJ1	D-Serine	1	1	TP
K_pneumoniae_T69	D-Serine	1	1	TP
K_quasi_simil_CIP110288	D-Serine	1	1	TP
K_variicola_variicola_At-22	D-Serine	1	1	TP
K_variicola_variicola_F2R9T	D-Serine	1	1	TP
K_pneumoniae_KP13	D-Serine	1	1	TP
K_pneumoniae_NJST258-1	D-Serine	1	1	TP
K_variicola_variicola_342	D-Serine	1	1	TP
K_africa_200023T	D-Serine	1	1	TP
K_quasi_quasi_18A069	D-Serine	1	1	TP
K_quasi_simil_SB610	D-Serine	1	1	TP
K_pneumoniae_SB611	D-Serine	1	1	TP
K_pneumoniae_SB612	D-Serine	1	1	TP
K_pneumoniae_SB615	D-Serine	1	1	TP
K_pneumoniae_SB617	D-Serine	1	1	TP
K_variicola_tropicalensis_CDC4241-71	D-Serine	1	1	TP
K_quasi_quasi_SB98	D-Serine	1	1	TP
K_variicola_variicola_01A065	D-Sorbitol	1	1	TP
K_pneumoniae_SB1067	D-Sorbitol	1	1	TP
K_pneumoniae_MGH78578	D-Sorbitol	1	1	TP
K_quasi_quasi_01A030T	D-Sorbitol	1	1	TP
K_quasi_quasi_SB1124	D-Sorbitol	1	1	TP
K_pneumoniae_SB1139	D-Sorbitol	1	1	TP
K_pneumoniae_SB1170	D-Sorbitol	1	1	TP
K_quasi_simil_09A323	D-Sorbitol	1	1	TP
K_pneumoniae_04A025	D-Sorbitol	1	1	TP
K_quasi_simil_12A476	D-Sorbitol	1	1	TP
K_quasi_quasi_U41	D-Sorbitol	1	1	TP
K_pneumoniae_SB2390	D-Sorbitol	1	1	TP
K_quasi_simil_07A044T	D-Sorbitol	1	1	TP
K_quasivariicola_08A119	D-Sorbitol	1	1	TP
K_pneumoniae_03-9138-2	D-Sorbitol	1	1	TP
K_pneumoniae_CIP52_145	D-Sorbitol	1	1	TP
K_pneumoniae_NTUH_K2044	D-Sorbitol	1	1	TP
K_pneumoniae_SA1	D-Sorbitol	1	1	TP
K_pneumoniae_SA12	D-Sorbitol	1	1	TP
K_pneumoniae_CG43	D-Sorbitol	1	1	TP
K_pneumoniae_BJ1	D-Sorbitol	1	1	TP
K_pneumoniae_T69	D-Sorbitol	1	1	TP
K_quasi_simil_CIP110288	D-Sorbitol	1	1	TP
K_variicola_variicola_At-22	D-Sorbitol	1	1	TP
K_variicola_variicola_F2R9T	D-Sorbitol	1	1	TP
K_pneumoniae_KP13	D-Sorbitol	1	1	TP
K_pneumoniae_NJST258-1	D-Sorbitol	1	1	TP
K_variicola_variicola_342	D-Sorbitol	1	1	TP
K_africa_200023T	D-Sorbitol	1	1	TP
K_quasi_quasi_18A069	D-Sorbitol	1	1	TP
K_quasi_simil_SB610	D-Sorbitol	1	1	TP
K_pneumoniae_SB611	D-Sorbitol	1	1	TP
K_pneumoniae_SB612	D-Sorbitol	1	1	TP
K_pneumoniae_SB615	D-Sorbitol	1	1	TP
K_pneumoniae_SB617	D-Sorbitol	1	1	TP
K_variicola_tropicalensis_CDC4241-71	D-Sorbitol	1	1	TP
K_quasi_quasi_SB98	D-Sorbitol	1	1	TP
K_variicola_variicola_01A065	Glycerol	1	1	TP
K_pneumoniae_SB1067	Glycerol	1	1	TP
K_pneumoniae_MGH78578	Glycerol	1	1	TP
K_quasi_quasi_01A030T	Glycerol	1	1	TP
K_quasi_quasi_SB1124	Glycerol	1	1	TP
K_pneumoniae_SB1139	Glycerol	1	1	TP
K_pneumoniae_SB1170	Glycerol	1	1	TP
K_quasi_simil_09A323	Glycerol	1	1	TP
K_pneumoniae_04A025	Glycerol	1	1	TP
K_quasi_simil_12A476	Glycerol	1	1	TP
K_quasi_quasi_U41	Glycerol	1	1	TP
K_pneumoniae_SB2390	Glycerol	1	1	TP
K_quasi_simil_07A044T	Glycerol	1	1	TP
K_quasivariicola_08A119	Glycerol	1	1	TP
K_pneumoniae_03-9138-2	Glycerol	1	1	TP
K_pneumoniae_CIP52_145	Glycerol	1	1	TP
K_pneumoniae_NTUH_K2044	Glycerol	1	1	TP
K_pneumoniae_SA1	Glycerol	1	1	TP
K_pneumoniae_SA12	Glycerol	1	1	TP
K_pneumoniae_CG43	Glycerol	1	1	TP
K_pneumoniae_BJ1	Glycerol	1	1	TP
K_pneumoniae_T69	Glycerol	1	1	TP
K_quasi_simil_CIP110288	Glycerol	1	1	TP
K_variicola_variicola_At-22	Glycerol	1	1	TP
K_variicola_variicola_F2R9T	Glycerol	1	1	TP
K_pneumoniae_KP13	Glycerol	1	1	TP
K_pneumoniae_NJST258-1	Glycerol	1	1	TP
K_variicola_variicola_342	Glycerol	1	1	TP
K_africa_200023T	Glycerol	1	1	TP
K_quasi_quasi_18A069	Glycerol	1	1	TP
K_quasi_simil_SB610	Glycerol	1	1	TP
K_pneumoniae_SB611	Glycerol	1	1	TP
K_pneumoniae_SB612	Glycerol	1	1	TP
K_pneumoniae_SB615	Glycerol	1	1	TP
K_pneumoniae_SB617	Glycerol	1	1	TP
K_variicola_tropicalensis_CDC4241-71	Glycerol	1	1	TP
K_quasi_quasi_SB98	Glycerol	1	1	TP
K_variicola_variicola_01A065	L-Fucose	1	1	TP
K_pneumoniae_SB1067	L-Fucose	1	1	TP
K_pneumoniae_MGH78578	L-Fucose	1	1	TP
K_quasi_quasi_01A030T	L-Fucose	1	1	TP
K_quasi_quasi_SB1124	L-Fucose	1	1	TP
K_pneumoniae_SB1139	L-Fucose	1	1	TP
K_pneumoniae_SB1170	L-Fucose	1	1	TP
K_quasi_simil_09A323	L-Fucose	1	1	TP
K_pneumoniae_04A025	L-Fucose	1	1	TP
K_quasi_simil_12A476	L-Fucose	1	1	TP
K_quasi_quasi_U41	L-Fucose	1	1	TP
K_pneumoniae_SB2390	L-Fucose	1	1	TP
K_quasi_simil_07A044T	L-Fucose	1	1	TP
K_quasivariicola_08A119	L-Fucose	1	1	TP
K_pneumoniae_03-9138-2	L-Fucose	1	1	TP
K_pneumoniae_CIP52_145	L-Fucose	1	1	TP
K_pneumoniae_NTUH_K2044	L-Fucose	1	1	TP
K_pneumoniae_SA1	L-Fucose	1	1	TP
K_pneumoniae_SA12	L-Fucose	1	1	TP
K_pneumoniae_CG43	L-Fucose	1	1	TP
K_pneumoniae_BJ1	L-Fucose	1	1	TP
K_pneumoniae_T69	L-Fucose	1	1	TP
K_quasi_simil_CIP110288	L-Fucose	1	1	TP
K_variicola_variicola_At-22	L-Fucose	1	1	TP
K_variicola_variicola_F2R9T	L-Fucose	1	1	TP
K_pneumoniae_KP13	L-Fucose	1	1	TP
K_pneumoniae_NJST258-1	L-Fucose	1	1	TP
K_variicola_variicola_342	L-Fucose	1	1	TP
K_africa_200023T	L-Fucose	1	1	TP
K_quasi_quasi_18A069	L-Fucose	1	1	TP
K_quasi_simil_SB610	L-Fucose	1	1	TP
K_pneumoniae_SB611	L-Fucose	0	1	FP
K_pneumoniae_SB612	L-Fucose	1	1	TP
K_pneumoniae_SB615	L-Fucose	1	1	TP
K_pneumoniae_SB617	L-Fucose	1	1	TP
K_variicola_tropicalensis_CDC4241-71	L-Fucose	1	1	TP
K_quasi_quasi_SB98	L-Fucose	1	1	TP
K_variicola_variicola_01A065	D-Glucuronic Acid	1	1	TP
K_pneumoniae_SB1067	D-Glucuronic Acid	1	1	TP
K_pneumoniae_MGH78578	D-Glucuronic Acid	1	1	TP
K_quasi_quasi_01A030T	D-Glucuronic Acid	1	1	TP
K_quasi_quasi_SB1124	D-Glucuronic Acid	1	1	TP
K_pneumoniae_SB1139	D-Glucuronic Acid	1	1	TP
K_pneumoniae_SB1170	D-Glucuronic Acid	1	1	TP
K_quasi_simil_09A323	D-Glucuronic Acid	1	1	TP
K_pneumoniae_04A025	D-Glucuronic Acid	1	1	TP
K_quasi_simil_12A476	D-Glucuronic Acid	1	1	TP
K_quasi_quasi_U41	D-Glucuronic Acid	1	1	TP
K_pneumoniae_SB2390	D-Glucuronic Acid	1	1	TP
K_quasi_simil_07A044T	D-Glucuronic Acid	1	1	TP
K_quasivariicola_08A119	D-Glucuronic Acid	1	1	TP
K_pneumoniae_03-9138-2	D-Glucuronic Acid	1	1	TP
K_pneumoniae_CIP52_145	D-Glucuronic Acid	1	1	TP
K_pneumoniae_NTUH_K2044	D-Glucuronic Acid	1	1	TP
K_pneumoniae_SA1	D-Glucuronic Acid	1	1	TP
K_pneumoniae_SA12	D-Glucuronic Acid	1	1	TP
K_pneumoniae_CG43	D-Glucuronic Acid	1	1	TP
K_pneumoniae_BJ1	D-Glucuronic Acid	1	1	TP
K_pneumoniae_T69	D-Glucuronic Acid	1	1	TP
K_quasi_simil_CIP110288	D-Glucuronic Acid	1	1	TP
K_variicola_variicola_At-22	D-Glucuronic Acid	1	1	TP
K_variicola_variicola_F2R9T	D-Glucuronic Acid	1	1	TP
K_pneumoniae_KP13	D-Glucuronic Acid	1	1	TP
K_pneumoniae_NJST258-1	D-Glucuronic Acid	1	1	TP
K_variicola_variicola_342	D-Glucuronic Acid	1	1	TP
K_africa_200023T	D-Glucuronic Acid	1	1	TP
K_quasi_quasi_18A069	D-Glucuronic Acid	1	1	TP
K_quasi_simil_SB610	D-Glucuronic Acid	1	1	TP
K_pneumoniae_SB611	D-Glucuronic Acid	1	1	TP
K_pneumoniae_SB612	D-Glucuronic Acid	1	1	TP
K_pneumoniae_SB615	D-Glucuronic Acid	0	1	FP
K_pneumoniae_SB617	D-Glucuronic Acid	1	1	TP
K_variicola_tropicalensis_CDC4241-71	D-Glucuronic Acid	1	1	TP
K_quasi_quasi_SB98	D-Glucuronic Acid	1	1	TP
K_variicola_variicola_01A065	D-Gluconic Acid	1	1	TP
K_pneumoniae_SB1067	D-Gluconic Acid	1	1	TP
K_pneumoniae_MGH78578	D-Gluconic Acid	1	1	TP
K_quasi_quasi_01A030T	D-Gluconic Acid	1	1	TP
K_quasi_quasi_SB1124	D-Gluconic Acid	1	1	TP
K_pneumoniae_SB1139	D-Gluconic Acid	1	1	TP
K_pneumoniae_SB1170	D-Gluconic Acid	1	1	TP
K_quasi_simil_09A323	D-Gluconic Acid	1	1	TP
K_pneumoniae_04A025	D-Gluconic Acid	1	1	TP
K_quasi_simil_12A476	D-Gluconic Acid	1	1	TP
K_quasi_quasi_U41	D-Gluconic Acid	1	1	TP
K_pneumoniae_SB2390	D-Gluconic Acid	1	1	TP
K_quasi_simil_07A044T	D-Gluconic Acid	1	1	TP
K_quasivariicola_08A119	D-Gluconic Acid	1	1	TP
K_pneumoniae_03-9138-2	D-Gluconic Acid	1	1	TP
K_pneumoniae_CIP52_145	D-Gluconic Acid	1	1	TP
K_pneumoniae_NTUH_K2044	D-Gluconic Acid	1	1	TP
K_pneumoniae_SA1	D-Gluconic Acid	1	1	TP
K_pneumoniae_SA12	D-Gluconic Acid	1	1	TP
K_pneumoniae_CG43	D-Gluconic Acid	1	1	TP
K_pneumoniae_BJ1	D-Gluconic Acid	1	1	TP
K_pneumoniae_T69	D-Gluconic Acid	1	1	TP
K_quasi_simil_CIP110288	D-Gluconic Acid	1	1	TP
K_variicola_variicola_At-22	D-Gluconic Acid	1	1	TP
K_variicola_variicola_F2R9T	D-Gluconic Acid	1	1	TP
K_pneumoniae_KP13	D-Gluconic Acid	1	1	TP
K_pneumoniae_NJST258-1	D-Gluconic Acid	1	1	TP
K_variicola_variicola_342	D-Gluconic Acid	1	1	TP
K_africa_200023T	D-Gluconic Acid	1	1	TP
K_quasi_quasi_18A069	D-Gluconic Acid	1	1	TP
K_quasi_simil_SB610	D-Gluconic Acid	1	1	TP
K_pneumoniae_SB611	D-Gluconic Acid	1	1	TP
K_pneumoniae_SB612	D-Gluconic Acid	1	1	TP
K_pneumoniae_SB615	D-Gluconic Acid	1	1	TP
K_pneumoniae_SB617	D-Gluconic Acid	1	1	TP
K_variicola_tropicalensis_CDC4241-71	D-Gluconic Acid	1	1	TP
K_quasi_quasi_SB98	D-Gluconic Acid	1	1	TP
K_variicola_variicola_01A065	D,L-alpha-GlycerolPhosphate	1	1	TP
K_pneumoniae_SB1067	D,L-alpha-GlycerolPhosphate	1	1	TP
K_pneumoniae_MGH78578	D,L-alpha-GlycerolPhosphate	1	1	TP
K_quasi_quasi_01A030T	D,L-alpha-GlycerolPhosphate	1	1	TP
K_quasi_quasi_SB1124	D,L-alpha-GlycerolPhosphate	1	1	TP
K_pneumoniae_SB1139	D,L-alpha-GlycerolPhosphate	1	1	TP
K_pneumoniae_SB1170	D,L-alpha-GlycerolPhosphate	1	1	TP
K_quasi_simil_09A323	D,L-alpha-GlycerolPhosphate	0	1	FP
K_pneumoniae_04A025	D,L-alpha-GlycerolPhosphate	1	1	TP
K_quasi_simil_12A476	D,L-alpha-GlycerolPhosphate	1	1	TP
K_quasi_quasi_U41	D,L-alpha-GlycerolPhosphate	1	1	TP
K_pneumoniae_SB2390	D,L-alpha-GlycerolPhosphate	1	1	TP
K_quasi_simil_07A044T	D,L-alpha-GlycerolPhosphate	1	1	TP
K_quasivariicola_08A119	D,L-alpha-GlycerolPhosphate	1	1	TP
K_pneumoniae_03-9138-2	D,L-alpha-GlycerolPhosphate	1	1	TP
K_pneumoniae_CIP52_145	D,L-alpha-GlycerolPhosphate	1	1	TP
K_pneumoniae_NTUH_K2044	D,L-alpha-GlycerolPhosphate	1	1	TP
K_pneumoniae_SA1	D,L-alpha-GlycerolPhosphate	1	1	TP
K_pneumoniae_SA12	D,L-alpha-GlycerolPhosphate	1	1	TP
K_pneumoniae_CG43	D,L-alpha-GlycerolPhosphate	1	1	TP
K_pneumoniae_BJ1	D,L-alpha-GlycerolPhosphate	1	1	TP
K_pneumoniae_T69	D,L-alpha-GlycerolPhosphate	1	1	TP
K_quasi_simil_CIP110288	D,L-alpha-GlycerolPhosphate	1	1	TP
K_variicola_variicola_At-22	D,L-alpha-GlycerolPhosphate	1	1	TP
K_variicola_variicola_F2R9T	D,L-alpha-GlycerolPhosphate	1	1	TP
K_pneumoniae_KP13	D,L-alpha-GlycerolPhosphate	1	1	TP
K_pneumoniae_NJST258-1	D,L-alpha-GlycerolPhosphate	1	1	TP
K_variicola_variicola_342	D,L-alpha-GlycerolPhosphate	1	1	TP
K_africa_200023T	D,L-alpha-GlycerolPhosphate	1	1	TP
K_quasi_quasi_18A069	D,L-alpha-GlycerolPhosphate	1	1	TP
K_quasi_simil_SB610	D,L-alpha-GlycerolPhosphate	1	1	TP
K_pneumoniae_SB611	D,L-alpha-GlycerolPhosphate	1	1	TP
K_pneumoniae_SB612	D,L-alpha-GlycerolPhosphate	1	1	TP
K_pneumoniae_SB615	D,L-alpha-GlycerolPhosphate	1	1	TP
K_pneumoniae_SB617	D,L-alpha-GlycerolPhosphate	1	1	TP
K_variicola_tropicalensis_CDC4241-71	D,L-alpha-GlycerolPhosphate	1	1	TP
K_quasi_quasi_SB98	D,L-alpha-GlycerolPhosphate	1	1	TP
K_variicola_variicola_01A065	D-Xylose	1	1	TP
K_pneumoniae_SB1067	D-Xylose	1	1	TP
K_pneumoniae_MGH78578	D-Xylose	1	1	TP
K_quasi_quasi_01A030T	D-Xylose	1	1	TP
K_quasi_quasi_SB1124	D-Xylose	1	1	TP
K_pneumoniae_SB1139	D-Xylose	1	1	TP
K_pneumoniae_SB1170	D-Xylose	1	1	TP
K_quasi_simil_09A323	D-Xylose	1	1	TP
K_pneumoniae_04A025	D-Xylose	1	1	TP
K_quasi_simil_12A476	D-Xylose	1	1	TP
K_quasi_quasi_U41	D-Xylose	1	1	TP
K_pneumoniae_SB2390	D-Xylose	1	1	TP
K_quasi_simil_07A044T	D-Xylose	1	1	TP
K_quasivariicola_08A119	D-Xylose	1	1	TP
K_pneumoniae_03-9138-2	D-Xylose	1	1	TP
K_pneumoniae_CIP52_145	D-Xylose	1	1	TP
K_pneumoniae_NTUH_K2044	D-Xylose	1	1	TP
K_pneumoniae_SA1	D-Xylose	1	1	TP
K_pneumoniae_SA12	D-Xylose	1	1	TP
K_pneumoniae_CG43	D-Xylose	1	1	TP
K_pneumoniae_BJ1	D-Xylose	1	1	TP
K_pneumoniae_T69	D-Xylose	1	1	TP
K_quasi_simil_CIP110288	D-Xylose	1	1	TP
K_variicola_variicola_At-22	D-Xylose	1	1	TP
K_variicola_variicola_F2R9T	D-Xylose	1	1	TP
K_pneumoniae_KP13	D-Xylose	1	1	TP
K_pneumoniae_NJST258-1	D-Xylose	1	1	TP
K_variicola_variicola_342	D-Xylose	1	1	TP
K_africa_200023T	D-Xylose	1	1	TP
K_quasi_quasi_18A069	D-Xylose	1	1	TP
K_quasi_simil_SB610	D-Xylose	1	1	TP
K_pneumoniae_SB611	D-Xylose	1	1	TP
K_pneumoniae_SB612	D-Xylose	1	1	TP
K_pneumoniae_SB615	D-Xylose	1	1	TP
K_pneumoniae_SB617	D-Xylose	1	1	TP
K_variicola_tropicalensis_CDC4241-71	D-Xylose	1	1	TP
K_quasi_quasi_SB98	D-Xylose	1	1	TP
K_variicola_variicola_01A065	L-Lactic Acid	1	1	TP
K_pneumoniae_SB1067	L-Lactic Acid	1	1	TP
K_pneumoniae_MGH78578	L-Lactic Acid	1	1	TP
K_quasi_quasi_01A030T	L-Lactic Acid	1	1	TP
K_quasi_quasi_SB1124	L-Lactic Acid	1	1	TP
K_pneumoniae_SB1139	L-Lactic Acid	1	1	TP
K_pneumoniae_SB1170	L-Lactic Acid	1	1	TP
K_quasi_simil_09A323	L-Lactic Acid	1	1	TP
K_pneumoniae_04A025	L-Lactic Acid	1	1	TP
K_quasi_simil_12A476	L-Lactic Acid	1	1	TP
K_quasi_quasi_U41	L-Lactic Acid	1	1	TP
K_pneumoniae_SB2390	L-Lactic Acid	1	1	TP
K_quasi_simil_07A044T	L-Lactic Acid	1	1	TP
K_quasivariicola_08A119	L-Lactic Acid	1	1	TP
K_pneumoniae_03-9138-2	L-Lactic Acid	1	1	TP
K_pneumoniae_CIP52_145	L-Lactic Acid	1	1	TP
K_pneumoniae_NTUH_K2044	L-Lactic Acid	1	1	TP
K_pneumoniae_SA1	L-Lactic Acid	1	1	TP
K_pneumoniae_SA12	L-Lactic Acid	1	1	TP
K_pneumoniae_CG43	L-Lactic Acid	1	1	TP
K_pneumoniae_BJ1	L-Lactic Acid	1	1	TP
K_pneumoniae_T69	L-Lactic Acid	1	1	TP
K_quasi_simil_CIP110288	L-Lactic Acid	1	1	TP
K_variicola_variicola_At-22	L-Lactic Acid	1	1	TP
K_variicola_variicola_F2R9T	L-Lactic Acid	1	1	TP
K_pneumoniae_KP13	L-Lactic Acid	1	1	TP
K_pneumoniae_NJST258-1	L-Lactic Acid	1	1	TP
K_variicola_variicola_342	L-Lactic Acid	1	1	TP
K_africa_200023T	L-Lactic Acid	1	1	TP
K_quasi_quasi_18A069	L-Lactic Acid	1	1	TP
K_quasi_simil_SB610	L-Lactic Acid	1	1	TP
K_pneumoniae_SB611	L-Lactic Acid	1	1	TP
K_pneumoniae_SB612	L-Lactic Acid	1	1	TP
K_pneumoniae_SB615	L-Lactic Acid	1	1	TP
K_pneumoniae_SB617	L-Lactic Acid	1	1	TP
K_variicola_tropicalensis_CDC4241-71	L-Lactic Acid	1	1	TP
K_quasi_quasi_SB98	L-Lactic Acid	1	1	TP
K_variicola_variicola_01A065	Formic Acid	1	1	TP
K_pneumoniae_SB1067	Formic Acid	1	1	TP
K_pneumoniae_MGH78578	Formic Acid	1	1	TP
K_quasi_quasi_01A030T	Formic Acid	1	1	TP
K_quasi_quasi_SB1124	Formic Acid	1	1	TP
K_pneumoniae_SB1139	Formic Acid	1	1	TP
K_pneumoniae_SB1170	Formic Acid	1	1	TP
K_quasi_simil_09A323	Formic Acid	1	1	TP
K_pneumoniae_04A025	Formic Acid	1	1	TP
K_quasi_simil_12A476	Formic Acid	1	1	TP
K_quasi_quasi_U41	Formic Acid	1	1	TP
K_pneumoniae_SB2390	Formic Acid	1	1	TP
K_quasi_simil_07A044T	Formic Acid	1	1	TP
K_quasivariicola_08A119	Formic Acid	0	1	FP
K_pneumoniae_03-9138-2	Formic Acid	1	1	TP
K_pneumoniae_CIP52_145	Formic Acid	1	1	TP
K_pneumoniae_NTUH_K2044	Formic Acid	1	1	TP
K_pneumoniae_SA1	Formic Acid	1	1	TP
K_pneumoniae_SA12	Formic Acid	1	1	TP
K_pneumoniae_CG43	Formic Acid	1	1	TP
K_pneumoniae_BJ1	Formic Acid	1	1	TP
K_pneumoniae_T69	Formic Acid	1	1	TP
K_quasi_simil_CIP110288	Formic Acid	1	1	TP
K_variicola_variicola_At-22	Formic Acid	1	1	TP
K_variicola_variicola_F2R9T	Formic Acid	0	1	FP
K_pneumoniae_KP13	Formic Acid	1	1	TP
K_pneumoniae_NJST258-1	Formic Acid	1	1	TP
K_variicola_variicola_342	Formic Acid	0	1	FP
K_africa_200023T	Formic Acid	1	1	TP
K_quasi_quasi_18A069	Formic Acid	1	1	TP
K_quasi_simil_SB610	Formic Acid	1	1	TP
K_pneumoniae_SB611	Formic Acid	1	1	TP
K_pneumoniae_SB612	Formic Acid	1	1	TP
K_pneumoniae_SB615	Formic Acid	1	1	TP
K_pneumoniae_SB617	Formic Acid	1	1	TP
K_variicola_tropicalensis_CDC4241-71	Formic Acid	1	1	TP
K_quasi_quasi_SB98	Formic Acid	1	1	TP
K_variicola_variicola_01A065	D-Mannitol	1	1	TP
K_pneumoniae_SB1067	D-Mannitol	1	1	TP
K_pneumoniae_MGH78578	D-Mannitol	1	1	TP
K_quasi_quasi_01A030T	D-Mannitol	1	1	TP
K_quasi_quasi_SB1124	D-Mannitol	1	1	TP
K_pneumoniae_SB1139	D-Mannitol	1	1	TP
K_pneumoniae_SB1170	D-Mannitol	1	1	TP
K_quasi_simil_09A323	D-Mannitol	1	1	TP
K_pneumoniae_04A025	D-Mannitol	1	1	TP
K_quasi_simil_12A476	D-Mannitol	1	1	TP
K_quasi_quasi_U41	D-Mannitol	1	1	TP
K_pneumoniae_SB2390	D-Mannitol	1	1	TP
K_quasi_simil_07A044T	D-Mannitol	1	1	TP
K_quasivariicola_08A119	D-Mannitol	1	1	TP
K_pneumoniae_03-9138-2	D-Mannitol	1	1	TP
K_pneumoniae_CIP52_145	D-Mannitol	1	1	TP
K_pneumoniae_NTUH_K2044	D-Mannitol	1	1	TP
K_pneumoniae_SA1	D-Mannitol	1	1	TP
K_pneumoniae_SA12	D-Mannitol	1	1	TP
K_pneumoniae_CG43	D-Mannitol	1	1	TP
K_pneumoniae_BJ1	D-Mannitol	1	1	TP
K_pneumoniae_T69	D-Mannitol	1	1	TP
K_quasi_simil_CIP110288	D-Mannitol	1	1	TP
K_variicola_variicola_At-22	D-Mannitol	1	1	TP
K_variicola_variicola_F2R9T	D-Mannitol	1	1	TP
K_pneumoniae_KP13	D-Mannitol	1	1	TP
K_pneumoniae_NJST258-1	D-Mannitol	1	1	TP
K_variicola_variicola_342	D-Mannitol	1	1	TP
K_africa_200023T	D-Mannitol	1	1	TP
K_quasi_quasi_18A069	D-Mannitol	1	1	TP
K_quasi_simil_SB610	D-Mannitol	1	1	TP
K_pneumoniae_SB611	D-Mannitol	1	1	TP
K_pneumoniae_SB612	D-Mannitol	1	1	TP
K_pneumoniae_SB615	D-Mannitol	1	1	TP
K_pneumoniae_SB617	D-Mannitol	1	1	TP
K_variicola_tropicalensis_CDC4241-71	D-Mannitol	1	1	TP
K_quasi_quasi_SB98	D-Mannitol	1	1	TP
K_variicola_variicola_01A065	L-Glutamic Acid	1	1	TP
K_pneumoniae_SB1067	L-Glutamic Acid	1	1	TP
K_pneumoniae_MGH78578	L-Glutamic Acid	1	1	TP
K_quasi_quasi_01A030T	L-Glutamic Acid	1	1	TP
K_quasi_quasi_SB1124	L-Glutamic Acid	1	1	TP
K_pneumoniae_SB1139	L-Glutamic Acid	1	1	TP
K_pneumoniae_SB1170	L-Glutamic Acid	1	1	TP
K_quasi_simil_09A323	L-Glutamic Acid	1	1	TP
K_pneumoniae_04A025	L-Glutamic Acid	1	1	TP
K_quasi_simil_12A476	L-Glutamic Acid	1	1	TP
K_quasi_quasi_U41	L-Glutamic Acid	1	1	TP
K_pneumoniae_SB2390	L-Glutamic Acid	1	1	TP
K_quasi_simil_07A044T	L-Glutamic Acid	1	1	TP
K_quasivariicola_08A119	L-Glutamic Acid	1	1	TP
K_pneumoniae_03-9138-2	L-Glutamic Acid	1	1	TP
K_pneumoniae_CIP52_145	L-Glutamic Acid	1	1	TP
K_pneumoniae_NTUH_K2044	L-Glutamic Acid	1	1	TP
K_pneumoniae_SA1	L-Glutamic Acid	1	1	TP
K_pneumoniae_SA12	L-Glutamic Acid	1	1	TP
K_pneumoniae_CG43	L-Glutamic Acid	1	1	TP
K_pneumoniae_BJ1	L-Glutamic Acid	1	1	TP
K_pneumoniae_T69	L-Glutamic Acid	1	1	TP
K_quasi_simil_CIP110288	L-Glutamic Acid	1	1	TP
K_variicola_variicola_At-22	L-Glutamic Acid	1	1	TP
K_variicola_variicola_F2R9T	L-Glutamic Acid	1	1	TP
K_pneumoniae_KP13	L-Glutamic Acid	1	1	TP
K_pneumoniae_NJST258-1	L-Glutamic Acid	1	1	TP
K_variicola_variicola_342	L-Glutamic Acid	1	1	TP
K_africa_200023T	L-Glutamic Acid	1	1	TP
K_quasi_quasi_18A069	L-Glutamic Acid	1	1	TP
K_quasi_simil_SB610	L-Glutamic Acid	1	1	TP
K_pneumoniae_SB611	L-Glutamic Acid	1	1	TP
K_pneumoniae_SB612	L-Glutamic Acid	1	1	TP
K_pneumoniae_SB615	L-Glutamic Acid	1	1	TP
K_pneumoniae_SB617	L-Glutamic Acid	1	1	TP
K_variicola_tropicalensis_CDC4241-71	L-Glutamic Acid	1	1	TP
K_quasi_quasi_SB98	L-Glutamic Acid	1	1	TP
K_variicola_variicola_01A065	D-Glucose-6-Phospate	1	1	TP
K_pneumoniae_SB1067	D-Glucose-6-Phospate	1	1	TP
K_pneumoniae_MGH78578	D-Glucose-6-Phospate	1	1	TP
K_quasi_quasi_01A030T	D-Glucose-6-Phospate	1	1	TP
K_quasi_quasi_SB1124	D-Glucose-6-Phospate	1	1	TP
K_pneumoniae_SB1139	D-Glucose-6-Phospate	1	1	TP
K_pneumoniae_SB1170	D-Glucose-6-Phospate	1	1	TP
K_quasi_simil_09A323	D-Glucose-6-Phospate	1	1	TP
K_pneumoniae_04A025	D-Glucose-6-Phospate	1	1	TP
K_quasi_simil_12A476	D-Glucose-6-Phospate	1	1	TP
K_quasi_quasi_U41	D-Glucose-6-Phospate	1	1	TP
K_pneumoniae_SB2390	D-Glucose-6-Phospate	1	1	TP
K_quasi_simil_07A044T	D-Glucose-6-Phospate	1	1	TP
K_quasivariicola_08A119	D-Glucose-6-Phospate	1	1	TP
K_pneumoniae_03-9138-2	D-Glucose-6-Phospate	1	1	TP
K_pneumoniae_CIP52_145	D-Glucose-6-Phospate	1	1	TP
K_pneumoniae_NTUH_K2044	D-Glucose-6-Phospate	1	1	TP
K_pneumoniae_SA1	D-Glucose-6-Phospate	1	1	TP
K_pneumoniae_SA12	D-Glucose-6-Phospate	1	1	TP
K_pneumoniae_CG43	D-Glucose-6-Phospate	1	1	TP
K_pneumoniae_BJ1	D-Glucose-6-Phospate	1	1	TP
K_pneumoniae_T69	D-Glucose-6-Phospate	1	1	TP
K_quasi_simil_CIP110288	D-Glucose-6-Phospate	1	1	TP
K_variicola_variicola_At-22	D-Glucose-6-Phospate	1	1	TP
K_variicola_variicola_F2R9T	D-Glucose-6-Phospate	1	1	TP
K_pneumoniae_KP13	D-Glucose-6-Phospate	1	1	TP
K_pneumoniae_NJST258-1	D-Glucose-6-Phospate	1	1	TP
K_variicola_variicola_342	D-Glucose-6-Phospate	1	1	TP
K_africa_200023T	D-Glucose-6-Phospate	1	1	TP
K_quasi_quasi_18A069	D-Glucose-6-Phospate	1	1	TP
K_quasi_simil_SB610	D-Glucose-6-Phospate	1	1	TP
K_pneumoniae_SB611	D-Glucose-6-Phospate	1	1	TP
K_pneumoniae_SB612	D-Glucose-6-Phospate	1	1	TP
K_pneumoniae_SB615	D-Glucose-6-Phospate	1	1	TP
K_pneumoniae_SB617	D-Glucose-6-Phospate	1	1	TP
K_variicola_tropicalensis_CDC4241-71	D-Glucose-6-Phospate	1	1	TP
K_quasi_quasi_SB98	D-Glucose-6-Phospate	1	1	TP
K_variicola_variicola_01A065	D-Galactonic Acid-gamma-Lactone	1	1	TP
K_pneumoniae_SB1067	D-Galactonic Acid-gamma-Lactone	1	1	TP
K_pneumoniae_MGH78578	D-Galactonic Acid-gamma-Lactone	1	1	TP
K_quasi_quasi_01A030T	D-Galactonic Acid-gamma-Lactone	1	1	TP
K_quasi_quasi_SB1124	D-Galactonic Acid-gamma-Lactone	1	1	TP
K_pneumoniae_SB1139	D-Galactonic Acid-gamma-Lactone	1	1	TP
K_pneumoniae_SB1170	D-Galactonic Acid-gamma-Lactone	1	1	TP
K_quasi_simil_09A323	D-Galactonic Acid-gamma-Lactone	1	1	TP
K_pneumoniae_04A025	D-Galactonic Acid-gamma-Lactone	1	1	TP
K_quasi_simil_12A476	D-Galactonic Acid-gamma-Lactone	0	0	TN
K_quasi_quasi_U41	D-Galactonic Acid-gamma-Lactone	1	1	TP
K_pneumoniae_SB2390	D-Galactonic Acid-gamma-Lactone	1	1	TP
K_quasi_simil_07A044T	D-Galactonic Acid-gamma-Lactone	0	0	TN
K_quasivariicola_08A119	D-Galactonic Acid-gamma-Lactone	0	0	TN
K_pneumoniae_03-9138-2	D-Galactonic Acid-gamma-Lactone	1	1	TP
K_pneumoniae_CIP52_145	D-Galactonic Acid-gamma-Lactone	0	1	FP
K_pneumoniae_NTUH_K2044	D-Galactonic Acid-gamma-Lactone	1	1	TP
K_pneumoniae_SA1	D-Galactonic Acid-gamma-Lactone	1	1	TP
K_pneumoniae_SA12	D-Galactonic Acid-gamma-Lactone	1	1	TP
K_pneumoniae_CG43	D-Galactonic Acid-gamma-Lactone	1	1	TP
K_pneumoniae_BJ1	D-Galactonic Acid-gamma-Lactone	1	1	TP
K_pneumoniae_T69	D-Galactonic Acid-gamma-Lactone	1	1	TP
K_quasi_simil_CIP110288	D-Galactonic Acid-gamma-Lactone	1	1	TP
K_variicola_variicola_At-22	D-Galactonic Acid-gamma-Lactone	1	1	TP
K_variicola_variicola_F2R9T	D-Galactonic Acid-gamma-Lactone	1	1	TP
K_pneumoniae_KP13	D-Galactonic Acid-gamma-Lactone	1	1	TP
K_pneumoniae_NJST258-1	D-Galactonic Acid-gamma-Lactone	1	1	TP
K_variicola_variicola_342	D-Galactonic Acid-gamma-Lactone	1	1	TP
K_africa_200023T	D-Galactonic Acid-gamma-Lactone	1	1	TP
K_quasi_quasi_18A069	D-Galactonic Acid-gamma-Lactone	1	1	TP
K_quasi_simil_SB610	D-Galactonic Acid-gamma-Lactone	0	0	TN
K_pneumoniae_SB611	D-Galactonic Acid-gamma-Lactone	1	1	TP
K_pneumoniae_SB612	D-Galactonic Acid-gamma-Lactone	1	1	TP
K_pneumoniae_SB615	D-Galactonic Acid-gamma-Lactone	1	1	TP
K_pneumoniae_SB617	D-Galactonic Acid-gamma-Lactone	1	1	TP
K_variicola_tropicalensis_CDC4241-71	D-Galactonic Acid-gamma-Lactone	1	1	TP
K_quasi_quasi_SB98	D-Galactonic Acid-gamma-Lactone	0	0	TN
K_variicola_variicola_01A065	D,L-Malic Acid	1	1	TP
K_pneumoniae_SB1067	D,L-Malic Acid	1	1	TP
K_pneumoniae_MGH78578	D,L-Malic Acid	1	1	TP
K_quasi_quasi_01A030T	D,L-Malic Acid	1	1	TP
K_quasi_quasi_SB1124	D,L-Malic Acid	1	1	TP
K_pneumoniae_SB1139	D,L-Malic Acid	1	1	TP
K_pneumoniae_SB1170	D,L-Malic Acid	1	1	TP
K_quasi_simil_09A323	D,L-Malic Acid	1	1	TP
K_pneumoniae_04A025	D,L-Malic Acid	1	1	TP
K_quasi_simil_12A476	D,L-Malic Acid	1	1	TP
K_quasi_quasi_U41	D,L-Malic Acid	1	1	TP
K_pneumoniae_SB2390	D,L-Malic Acid	1	1	TP
K_quasi_simil_07A044T	D,L-Malic Acid	1	1	TP
K_quasivariicola_08A119	D,L-Malic Acid	1	1	TP
K_pneumoniae_03-9138-2	D,L-Malic Acid	1	1	TP
K_pneumoniae_CIP52_145	D,L-Malic Acid	1	1	TP
K_pneumoniae_NTUH_K2044	D,L-Malic Acid	1	1	TP
K_pneumoniae_SA1	D,L-Malic Acid	1	1	TP
K_pneumoniae_SA12	D,L-Malic Acid	1	1	TP
K_pneumoniae_CG43	D,L-Malic Acid	1	1	TP
K_pneumoniae_BJ1	D,L-Malic Acid	1	1	TP
K_pneumoniae_T69	D,L-Malic Acid	1	1	TP
K_quasi_simil_CIP110288	D,L-Malic Acid	1	1	TP
K_variicola_variicola_At-22	D,L-Malic Acid	1	1	TP
K_variicola_variicola_F2R9T	D,L-Malic Acid	1	1	TP
K_pneumoniae_KP13	D,L-Malic Acid	1	1	TP
K_pneumoniae_NJST258-1	D,L-Malic Acid	1	1	TP
K_variicola_variicola_342	D,L-Malic Acid	1	1	TP
K_africa_200023T	D,L-Malic Acid	1	1	TP
K_quasi_quasi_18A069	D,L-Malic Acid	1	1	TP
K_quasi_simil_SB610	D,L-Malic Acid	1	1	TP
K_pneumoniae_SB611	D,L-Malic Acid	1	1	TP
K_pneumoniae_SB612	D,L-Malic Acid	1	1	TP
K_pneumoniae_SB615	D,L-Malic Acid	1	1	TP
K_pneumoniae_SB617	D,L-Malic Acid	1	1	TP
K_variicola_tropicalensis_CDC4241-71	D,L-Malic Acid	1	1	TP
K_quasi_quasi_SB98	D,L-Malic Acid	1	1	TP
K_variicola_variicola_01A065	D-Ribose	1	1	TP
K_pneumoniae_SB1067	D-Ribose	1	1	TP
K_pneumoniae_MGH78578	D-Ribose	1	1	TP
K_quasi_quasi_01A030T	D-Ribose	1	1	TP
K_quasi_quasi_SB1124	D-Ribose	1	1	TP
K_pneumoniae_SB1139	D-Ribose	1	1	TP
K_pneumoniae_SB1170	D-Ribose	1	1	TP
K_quasi_simil_09A323	D-Ribose	1	1	TP
K_pneumoniae_04A025	D-Ribose	1	1	TP
K_quasi_simil_12A476	D-Ribose	1	1	TP
K_quasi_quasi_U41	D-Ribose	1	1	TP
K_pneumoniae_SB2390	D-Ribose	1	1	TP
K_quasi_simil_07A044T	D-Ribose	1	1	TP
K_quasivariicola_08A119	D-Ribose	1	1	TP
K_pneumoniae_03-9138-2	D-Ribose	1	1	TP
K_pneumoniae_CIP52_145	D-Ribose	1	1	TP
K_pneumoniae_NTUH_K2044	D-Ribose	1	1	TP
K_pneumoniae_SA1	D-Ribose	1	1	TP
K_pneumoniae_SA12	D-Ribose	1	1	TP
K_pneumoniae_CG43	D-Ribose	1	1	TP
K_pneumoniae_BJ1	D-Ribose	1	1	TP
K_pneumoniae_T69	D-Ribose	1	1	TP
K_quasi_simil_CIP110288	D-Ribose	1	1	TP
K_variicola_variicola_At-22	D-Ribose	1	1	TP
K_variicola_variicola_F2R9T	D-Ribose	1	1	TP
K_pneumoniae_KP13	D-Ribose	1	1	TP
K_pneumoniae_NJST258-1	D-Ribose	1	1	TP
K_variicola_variicola_342	D-Ribose	1	1	TP
K_africa_200023T	D-Ribose	1	1	TP
K_quasi_quasi_18A069	D-Ribose	1	1	TP
K_quasi_simil_SB610	D-Ribose	1	1	TP
K_pneumoniae_SB611	D-Ribose	1	1	TP
K_pneumoniae_SB612	D-Ribose	1	1	TP
K_pneumoniae_SB615	D-Ribose	1	1	TP
K_pneumoniae_SB617	D-Ribose	1	1	TP
K_variicola_tropicalensis_CDC4241-71	D-Ribose	1	1	TP
K_quasi_quasi_SB98	D-Ribose	1	1	TP
K_variicola_variicola_01A065	L-Rhamnose	1	1	TP
K_pneumoniae_SB1067	L-Rhamnose	1	1	TP
K_pneumoniae_MGH78578	L-Rhamnose	1	1	TP
K_quasi_quasi_01A030T	L-Rhamnose	1	1	TP
K_quasi_quasi_SB1124	L-Rhamnose	1	1	TP
K_pneumoniae_SB1139	L-Rhamnose	1	1	TP
K_pneumoniae_SB1170	L-Rhamnose	1	1	TP
K_quasi_simil_09A323	L-Rhamnose	1	1	TP
K_pneumoniae_04A025	L-Rhamnose	1	1	TP
K_quasi_simil_12A476	L-Rhamnose	1	1	TP
K_quasi_quasi_U41	L-Rhamnose	1	1	TP
K_pneumoniae_SB2390	L-Rhamnose	1	1	TP
K_quasi_simil_07A044T	L-Rhamnose	1	1	TP
K_quasivariicola_08A119	L-Rhamnose	1	1	TP
K_pneumoniae_03-9138-2	L-Rhamnose	1	1	TP
K_pneumoniae_CIP52_145	L-Rhamnose	1	1	TP
K_pneumoniae_NTUH_K2044	L-Rhamnose	1	1	TP
K_pneumoniae_SA1	L-Rhamnose	1	1	TP
K_pneumoniae_SA12	L-Rhamnose	1	1	TP
K_pneumoniae_CG43	L-Rhamnose	1	1	TP
K_pneumoniae_BJ1	L-Rhamnose	1	1	TP
K_pneumoniae_T69	L-Rhamnose	1	1	TP
K_quasi_simil_CIP110288	L-Rhamnose	1	1	TP
K_variicola_variicola_At-22	L-Rhamnose	1	1	TP
K_variicola_variicola_F2R9T	L-Rhamnose	1	1	TP
K_pneumoniae_KP13	L-Rhamnose	1	1	TP
K_pneumoniae_NJST258-1	L-Rhamnose	1	1	TP
K_variicola_variicola_342	L-Rhamnose	1	1	TP
K_africa_200023T	L-Rhamnose	1	1	TP
K_quasi_quasi_18A069	L-Rhamnose	1	1	TP
K_quasi_simil_SB610	L-Rhamnose	1	1	TP
K_pneumoniae_SB611	L-Rhamnose	1	1	TP
K_pneumoniae_SB612	L-Rhamnose	1	1	TP
K_pneumoniae_SB615	L-Rhamnose	1	1	TP
K_pneumoniae_SB617	L-Rhamnose	1	1	TP
K_variicola_tropicalensis_CDC4241-71	L-Rhamnose	1	1	TP
K_quasi_quasi_SB98	L-Rhamnose	1	1	TP
K_variicola_variicola_01A065	D-Fructose	1	1	TP
K_pneumoniae_SB1067	D-Fructose	1	1	TP
K_pneumoniae_MGH78578	D-Fructose	1	1	TP
K_quasi_quasi_01A030T	D-Fructose	1	1	TP
K_quasi_quasi_SB1124	D-Fructose	1	1	TP
K_pneumoniae_SB1139	D-Fructose	1	1	TP
K_pneumoniae_SB1170	D-Fructose	1	1	TP
K_quasi_simil_09A323	D-Fructose	1	1	TP
K_pneumoniae_04A025	D-Fructose	1	1	TP
K_quasi_simil_12A476	D-Fructose	1	1	TP
K_quasi_quasi_U41	D-Fructose	1	1	TP
K_pneumoniae_SB2390	D-Fructose	1	1	TP
K_quasi_simil_07A044T	D-Fructose	1	1	TP
K_quasivariicola_08A119	D-Fructose	1	1	TP
K_pneumoniae_03-9138-2	D-Fructose	1	1	TP
K_pneumoniae_CIP52_145	D-Fructose	1	1	TP
K_pneumoniae_NTUH_K2044	D-Fructose	1	1	TP
K_pneumoniae_SA1	D-Fructose	1	1	TP
K_pneumoniae_SA12	D-Fructose	1	1	TP
K_pneumoniae_CG43	D-Fructose	1	1	TP
K_pneumoniae_BJ1	D-Fructose	1	1	TP
K_pneumoniae_T69	D-Fructose	1	1	TP
K_quasi_simil_CIP110288	D-Fructose	1	1	TP
K_variicola_variicola_At-22	D-Fructose	1	1	TP
K_variicola_variicola_F2R9T	D-Fructose	1	1	TP
K_pneumoniae_KP13	D-Fructose	1	1	TP
K_pneumoniae_NJST258-1	D-Fructose	1	1	TP
K_variicola_variicola_342	D-Fructose	1	1	TP
K_africa_200023T	D-Fructose	1	1	TP
K_quasi_quasi_18A069	D-Fructose	1	1	TP
K_quasi_simil_SB610	D-Fructose	1	1	TP
K_pneumoniae_SB611	D-Fructose	1	1	TP
K_pneumoniae_SB612	D-Fructose	1	1	TP
K_pneumoniae_SB615	D-Fructose	1	1	TP
K_pneumoniae_SB617	D-Fructose	1	1	TP
K_variicola_tropicalensis_CDC4241-71	D-Fructose	1	1	TP
K_quasi_quasi_SB98	D-Fructose	1	1	TP
K_variicola_variicola_01A065	Acetic Acid	1	1	TP
K_pneumoniae_SB1067	Acetic Acid	1	1	TP
K_pneumoniae_MGH78578	Acetic Acid	1	1	TP
K_quasi_quasi_01A030T	Acetic Acid	1	1	TP
K_quasi_quasi_SB1124	Acetic Acid	1	1	TP
K_pneumoniae_SB1139	Acetic Acid	1	1	TP
K_pneumoniae_SB1170	Acetic Acid	1	1	TP
K_quasi_simil_09A323	Acetic Acid	1	1	TP
K_pneumoniae_04A025	Acetic Acid	1	1	TP
K_quasi_simil_12A476	Acetic Acid	1	1	TP
K_quasi_quasi_U41	Acetic Acid	1	1	TP
K_pneumoniae_SB2390	Acetic Acid	1	1	TP
K_quasi_simil_07A044T	Acetic Acid	1	1	TP
K_quasivariicola_08A119	Acetic Acid	1	1	TP
K_pneumoniae_03-9138-2	Acetic Acid	1	1	TP
K_pneumoniae_CIP52_145	Acetic Acid	0	1	FP
K_pneumoniae_NTUH_K2044	Acetic Acid	1	1	TP
K_pneumoniae_SA1	Acetic Acid	1	1	TP
K_pneumoniae_SA12	Acetic Acid	1	1	TP
K_pneumoniae_CG43	Acetic Acid	1	1	TP
K_pneumoniae_BJ1	Acetic Acid	1	1	TP
K_pneumoniae_T69	Acetic Acid	1	1	TP
K_quasi_simil_CIP110288	Acetic Acid	1	1	TP
K_variicola_variicola_At-22	Acetic Acid	1	1	TP
K_variicola_variicola_F2R9T	Acetic Acid	1	1	TP
K_pneumoniae_KP13	Acetic Acid	1	1	TP
K_pneumoniae_NJST258-1	Acetic Acid	1	1	TP
K_variicola_variicola_342	Acetic Acid	1	1	TP
K_africa_200023T	Acetic Acid	1	1	TP
K_quasi_quasi_18A069	Acetic Acid	1	1	TP
K_quasi_simil_SB610	Acetic Acid	1	1	TP
K_pneumoniae_SB611	Acetic Acid	1	1	TP
K_pneumoniae_SB612	Acetic Acid	1	1	TP
K_pneumoniae_SB615	Acetic Acid	1	1	TP
K_pneumoniae_SB617	Acetic Acid	1	1	TP
K_variicola_tropicalensis_CDC4241-71	Acetic Acid	1	1	TP
K_quasi_quasi_SB98	Acetic Acid	1	1	TP
K_variicola_variicola_01A065	Maltose	1	1	TP
K_pneumoniae_SB1067	Maltose	1	1	TP
K_pneumoniae_MGH78578	Maltose	1	1	TP
K_quasi_quasi_01A030T	Maltose	1	1	TP
K_quasi_quasi_SB1124	Maltose	1	1	TP
K_pneumoniae_SB1139	Maltose	1	1	TP
K_pneumoniae_SB1170	Maltose	1	1	TP
K_quasi_simil_09A323	Maltose	1	1	TP
K_pneumoniae_04A025	Maltose	1	1	TP
K_quasi_simil_12A476	Maltose	1	1	TP
K_quasi_quasi_U41	Maltose	1	1	TP
K_pneumoniae_SB2390	Maltose	1	1	TP
K_quasi_simil_07A044T	Maltose	1	1	TP
K_quasivariicola_08A119	Maltose	1	1	TP
K_pneumoniae_03-9138-2	Maltose	1	1	TP
K_pneumoniae_CIP52_145	Maltose	1	1	TP
K_pneumoniae_NTUH_K2044	Maltose	1	1	TP
K_pneumoniae_SA1	Maltose	1	1	TP
K_pneumoniae_SA12	Maltose	1	1	TP
K_pneumoniae_CG43	Maltose	1	1	TP
K_pneumoniae_BJ1	Maltose	1	1	TP
K_pneumoniae_T69	Maltose	1	1	TP
K_quasi_simil_CIP110288	Maltose	1	1	TP
K_variicola_variicola_At-22	Maltose	1	1	TP
K_variicola_variicola_F2R9T	Maltose	1	1	TP
K_pneumoniae_KP13	Maltose	1	1	TP
K_pneumoniae_NJST258-1	Maltose	1	1	TP
K_variicola_variicola_342	Maltose	1	1	TP
K_africa_200023T	Maltose	1	1	TP
K_quasi_quasi_18A069	Maltose	1	1	TP
K_quasi_simil_SB610	Maltose	1	1	TP
K_pneumoniae_SB611	Maltose	1	1	TP
K_pneumoniae_SB612	Maltose	1	1	TP
K_pneumoniae_SB615	Maltose	1	1	TP
K_pneumoniae_SB617	Maltose	1	1	TP
K_variicola_tropicalensis_CDC4241-71	Maltose	1	1	TP
K_quasi_quasi_SB98	Maltose	1	1	TP
K_variicola_variicola_01A065	D-Melibiose	1	1	TP
K_pneumoniae_SB1067	D-Melibiose	1	1	TP
K_pneumoniae_MGH78578	D-Melibiose	1	1	TP
K_quasi_quasi_01A030T	D-Melibiose	1	1	TP
K_quasi_quasi_SB1124	D-Melibiose	1	1	TP
K_pneumoniae_SB1139	D-Melibiose	1	1	TP
K_pneumoniae_SB1170	D-Melibiose	1	1	TP
K_quasi_simil_09A323	D-Melibiose	1	1	TP
K_pneumoniae_04A025	D-Melibiose	1	1	TP
K_quasi_simil_12A476	D-Melibiose	1	1	TP
K_quasi_quasi_U41	D-Melibiose	1	1	TP
K_pneumoniae_SB2390	D-Melibiose	1	1	TP
K_quasi_simil_07A044T	D-Melibiose	1	1	TP
K_quasivariicola_08A119	D-Melibiose	1	1	TP
K_pneumoniae_03-9138-2	D-Melibiose	1	1	TP
K_pneumoniae_CIP52_145	D-Melibiose	1	1	TP
K_pneumoniae_NTUH_K2044	D-Melibiose	1	1	TP
K_pneumoniae_SA1	D-Melibiose	1	1	TP
K_pneumoniae_SA12	D-Melibiose	1	1	TP
K_pneumoniae_CG43	D-Melibiose	1	1	TP
K_pneumoniae_BJ1	D-Melibiose	1	1	TP
K_pneumoniae_T69	D-Melibiose	1	1	TP
K_quasi_simil_CIP110288	D-Melibiose	1	1	TP
K_variicola_variicola_At-22	D-Melibiose	1	1	TP
K_variicola_variicola_F2R9T	D-Melibiose	1	1	TP
K_pneumoniae_KP13	D-Melibiose	1	1	TP
K_pneumoniae_NJST258-1	D-Melibiose	1	1	TP
K_variicola_variicola_342	D-Melibiose	1	1	TP
K_africa_200023T	D-Melibiose	1	1	TP
K_quasi_quasi_18A069	D-Melibiose	1	1	TP
K_quasi_simil_SB610	D-Melibiose	1	1	TP
K_pneumoniae_SB611	D-Melibiose	1	1	TP
K_pneumoniae_SB612	D-Melibiose	1	1	TP
K_pneumoniae_SB615	D-Melibiose	1	1	TP
K_pneumoniae_SB617	D-Melibiose	1	1	TP
K_variicola_tropicalensis_CDC4241-71	D-Melibiose	1	1	TP
K_quasi_quasi_SB98	D-Melibiose	1	1	TP
K_variicola_variicola_01A065	Thymidine	1	1	TP
K_pneumoniae_SB1067	Thymidine	1	1	TP
K_pneumoniae_MGH78578	Thymidine	1	1	TP
K_quasi_quasi_01A030T	Thymidine	1	1	TP
K_quasi_quasi_SB1124	Thymidine	1	1	TP
K_pneumoniae_SB1139	Thymidine	1	1	TP
K_pneumoniae_SB1170	Thymidine	1	1	TP
K_quasi_simil_09A323	Thymidine	1	1	TP
K_pneumoniae_04A025	Thymidine	1	1	TP
K_quasi_simil_12A476	Thymidine	1	1	TP
K_quasi_quasi_U41	Thymidine	1	1	TP
K_pneumoniae_SB2390	Thymidine	1	1	TP
K_quasi_simil_07A044T	Thymidine	1	1	TP
K_quasivariicola_08A119	Thymidine	1	1	TP
K_pneumoniae_03-9138-2	Thymidine	1	1	TP
K_pneumoniae_CIP52_145	Thymidine	1	1	TP
K_pneumoniae_NTUH_K2044	Thymidine	1	1	TP
K_pneumoniae_SA1	Thymidine	1	1	TP
K_pneumoniae_SA12	Thymidine	1	1	TP
K_pneumoniae_CG43	Thymidine	1	1	TP
K_pneumoniae_BJ1	Thymidine	1	1	TP
K_pneumoniae_T69	Thymidine	1	1	TP
K_quasi_simil_CIP110288	Thymidine	1	1	TP
K_variicola_variicola_At-22	Thymidine	1	1	TP
K_variicola_variicola_F2R9T	Thymidine	1	1	TP
K_pneumoniae_KP13	Thymidine	1	1	TP
K_pneumoniae_NJST258-1	Thymidine	1	1	TP
K_variicola_variicola_342	Thymidine	1	1	TP
K_africa_200023T	Thymidine	1	1	TP
K_quasi_quasi_18A069	Thymidine	1	1	TP
K_quasi_simil_SB610	Thymidine	1	1	TP
K_pneumoniae_SB611	Thymidine	1	1	TP
K_pneumoniae_SB612	Thymidine	1	1	TP
K_pneumoniae_SB615	Thymidine	1	1	TP
K_pneumoniae_SB617	Thymidine	1	1	TP
K_variicola_tropicalensis_CDC4241-71	Thymidine	1	1	TP
K_quasi_quasi_SB98	Thymidine	1	1	TP
K_variicola_variicola_01A065	L-Asparagine	1	1	TP
K_pneumoniae_SB1067	L-Asparagine	1	1	TP
K_pneumoniae_MGH78578	L-Asparagine	1	1	TP
K_quasi_quasi_01A030T	L-Asparagine	1	1	TP
K_quasi_quasi_SB1124	L-Asparagine	1	1	TP
K_pneumoniae_SB1139	L-Asparagine	1	1	TP
K_pneumoniae_SB1170	L-Asparagine	1	1	TP
K_quasi_simil_09A323	L-Asparagine	1	1	TP
K_pneumoniae_04A025	L-Asparagine	1	1	TP
K_quasi_simil_12A476	L-Asparagine	1	1	TP
K_quasi_quasi_U41	L-Asparagine	1	1	TP
K_pneumoniae_SB2390	L-Asparagine	1	1	TP
K_quasi_simil_07A044T	L-Asparagine	1	1	TP
K_quasivariicola_08A119	L-Asparagine	1	1	TP
K_pneumoniae_03-9138-2	L-Asparagine	1	1	TP
K_pneumoniae_CIP52_145	L-Asparagine	1	1	TP
K_pneumoniae_NTUH_K2044	L-Asparagine	1	1	TP
K_pneumoniae_SA1	L-Asparagine	1	1	TP
K_pneumoniae_SA12	L-Asparagine	1	1	TP
K_pneumoniae_CG43	L-Asparagine	1	1	TP
K_pneumoniae_BJ1	L-Asparagine	1	1	TP
K_pneumoniae_T69	L-Asparagine	1	1	TP
K_quasi_simil_CIP110288	L-Asparagine	1	1	TP
K_variicola_variicola_At-22	L-Asparagine	1	1	TP
K_variicola_variicola_F2R9T	L-Asparagine	1	1	TP
K_pneumoniae_KP13	L-Asparagine	1	1	TP
K_pneumoniae_NJST258-1	L-Asparagine	1	1	TP
K_variicola_variicola_342	L-Asparagine	1	1	TP
K_africa_200023T	L-Asparagine	1	1	TP
K_quasi_quasi_18A069	L-Asparagine	1	1	TP
K_quasi_simil_SB610	L-Asparagine	1	1	TP
K_pneumoniae_SB611	L-Asparagine	1	1	TP
K_pneumoniae_SB612	L-Asparagine	1	1	TP
K_pneumoniae_SB615	L-Asparagine	1	1	TP
K_pneumoniae_SB617	L-Asparagine	1	1	TP
K_variicola_tropicalensis_CDC4241-71	L-Asparagine	1	1	TP
K_quasi_quasi_SB98	L-Asparagine	1	1	TP
K_variicola_variicola_01A065	D-Aspartic Acid	0	0	TN
K_pneumoniae_SB1067	D-Aspartic Acid	0	0	TN
K_pneumoniae_MGH78578	D-Aspartic Acid	0	0	TN
K_quasi_quasi_01A030T	D-Aspartic Acid	0	0	TN
K_quasi_quasi_SB1124	D-Aspartic Acid	0	0	TN
K_pneumoniae_SB1139	D-Aspartic Acid	0	0	TN
K_pneumoniae_SB1170	D-Aspartic Acid	0	0	TN
K_quasi_simil_09A323	D-Aspartic Acid	0	0	TN
K_pneumoniae_04A025	D-Aspartic Acid	0	0	TN
K_quasi_simil_12A476	D-Aspartic Acid	0	0	TN
K_quasi_quasi_U41	D-Aspartic Acid	0	0	TN
K_pneumoniae_SB2390	D-Aspartic Acid	0	0	TN
K_quasi_simil_07A044T	D-Aspartic Acid	0	0	TN
K_quasivariicola_08A119	D-Aspartic Acid	0	0	TN
K_pneumoniae_03-9138-2	D-Aspartic Acid	0	0	TN
K_pneumoniae_CIP52_145	D-Aspartic Acid	0	0	TN
K_pneumoniae_NTUH_K2044	D-Aspartic Acid	0	0	TN
K_pneumoniae_SA1	D-Aspartic Acid	0	0	TN
K_pneumoniae_SA12	D-Aspartic Acid	0	0	TN
K_pneumoniae_CG43	D-Aspartic Acid	0	0	TN
K_pneumoniae_BJ1	D-Aspartic Acid	0	0	TN
K_pneumoniae_T69	D-Aspartic Acid	0	0	TN
K_quasi_simil_CIP110288	D-Aspartic Acid	0	0	TN
K_variicola_variicola_At-22	D-Aspartic Acid	0	0	TN
K_variicola_variicola_F2R9T	D-Aspartic Acid	0	0	TN
K_pneumoniae_KP13	D-Aspartic Acid	0	0	TN
K_pneumoniae_NJST258-1	D-Aspartic Acid	0	0	TN
K_variicola_variicola_342	D-Aspartic Acid	0	0	TN
K_africa_200023T	D-Aspartic Acid	0	0	TN
K_quasi_quasi_18A069	D-Aspartic Acid	0	0	TN
K_quasi_simil_SB610	D-Aspartic Acid	0	0	TN
K_pneumoniae_SB611	D-Aspartic Acid	0	0	TN
K_pneumoniae_SB612	D-Aspartic Acid	0	0	TN
K_pneumoniae_SB615	D-Aspartic Acid	0	0	TN
K_pneumoniae_SB617	D-Aspartic Acid	0	0	TN
K_variicola_tropicalensis_CDC4241-71	D-Aspartic Acid	0	0	TN
K_quasi_quasi_SB98	D-Aspartic Acid	0	0	TN
K_variicola_variicola_01A065	2-Oxoglutarate	0	1	FP
K_pneumoniae_SB1067	2-Oxoglutarate	0	1	FP
K_pneumoniae_MGH78578	2-Oxoglutarate	0	1	FP
K_quasi_quasi_01A030T	2-Oxoglutarate	0	1	FP
K_quasi_quasi_SB1124	2-Oxoglutarate	0	1	FP
K_pneumoniae_SB1139	2-Oxoglutarate	0	1	FP
K_pneumoniae_SB1170	2-Oxoglutarate	0	1	FP
K_quasi_simil_09A323	2-Oxoglutarate	0	1	FP
K_pneumoniae_04A025	2-Oxoglutarate	0	1	FP
K_quasi_simil_12A476	2-Oxoglutarate	0	1	FP
K_quasi_quasi_U41	2-Oxoglutarate	0	1	FP
K_pneumoniae_SB2390	2-Oxoglutarate	0	1	FP
K_quasi_simil_07A044T	2-Oxoglutarate	0	1	FP
K_quasivariicola_08A119	2-Oxoglutarate	0	1	FP
K_pneumoniae_03-9138-2	2-Oxoglutarate	0	1	FP
K_pneumoniae_CIP52_145	2-Oxoglutarate	0	1	FP
K_pneumoniae_NTUH_K2044	2-Oxoglutarate	0	1	FP
K_pneumoniae_SA1	2-Oxoglutarate	1	1	TP
K_pneumoniae_SA12	2-Oxoglutarate	0	1	FP
K_pneumoniae_CG43	2-Oxoglutarate	0	1	FP
K_pneumoniae_BJ1	2-Oxoglutarate	0	1	FP
K_pneumoniae_T69	2-Oxoglutarate	0	1	FP
K_quasi_simil_CIP110288	2-Oxoglutarate	0	1	FP
K_variicola_variicola_At-22	2-Oxoglutarate	0	1	FP
K_variicola_variicola_F2R9T	2-Oxoglutarate	0	1	FP
K_pneumoniae_KP13	2-Oxoglutarate	0	1	FP
K_pneumoniae_NJST258-1	2-Oxoglutarate	0	1	FP
K_variicola_variicola_342	2-Oxoglutarate	0	1	FP
K_africa_200023T	2-Oxoglutarate	0	1	FP
K_quasi_quasi_18A069	2-Oxoglutarate	0	1	FP
K_quasi_simil_SB610	2-Oxoglutarate	1	1	TP
K_pneumoniae_SB611	2-Oxoglutarate	0	1	FP
K_pneumoniae_SB612	2-Oxoglutarate	0	1	FP
K_pneumoniae_SB615	2-Oxoglutarate	0	1	FP
K_pneumoniae_SB617	2-Oxoglutarate	0	1	FP
K_variicola_tropicalensis_CDC4241-71	2-Oxoglutarate	0	1	FP
K_quasi_quasi_SB98	2-Oxoglutarate	0	1	FP
K_variicola_variicola_01A065	alpha-Keto-Butyric Acid	0	0	TN
K_pneumoniae_SB1067	alpha-Keto-Butyric Acid	0	0	TN
K_pneumoniae_MGH78578	alpha-Keto-Butyric Acid	0	0	TN
K_quasi_quasi_01A030T	alpha-Keto-Butyric Acid	0	0	TN
K_quasi_quasi_SB1124	alpha-Keto-Butyric Acid	0	0	TN
K_pneumoniae_SB1139	alpha-Keto-Butyric Acid	0	0	TN
K_pneumoniae_SB1170	alpha-Keto-Butyric Acid	0	0	TN
K_quasi_simil_09A323	alpha-Keto-Butyric Acid	0	0	TN
K_pneumoniae_04A025	alpha-Keto-Butyric Acid	0	0	TN
K_quasi_simil_12A476	alpha-Keto-Butyric Acid	0	0	TN
K_quasi_quasi_U41	alpha-Keto-Butyric Acid	0	0	TN
K_pneumoniae_SB2390	alpha-Keto-Butyric Acid	0	0	TN
K_quasi_simil_07A044T	alpha-Keto-Butyric Acid	0	0	TN
K_quasivariicola_08A119	alpha-Keto-Butyric Acid	0	0	TN
K_pneumoniae_03-9138-2	alpha-Keto-Butyric Acid	0	0	TN
K_pneumoniae_CIP52_145	alpha-Keto-Butyric Acid	0	0	TN
K_pneumoniae_NTUH_K2044	alpha-Keto-Butyric Acid	0	0	TN
K_pneumoniae_SA1	alpha-Keto-Butyric Acid	0	0	TN
K_pneumoniae_SA12	alpha-Keto-Butyric Acid	0	0	TN
K_pneumoniae_CG43	alpha-Keto-Butyric Acid	0	0	TN
K_pneumoniae_BJ1	alpha-Keto-Butyric Acid	0	0	TN
K_pneumoniae_T69	alpha-Keto-Butyric Acid	0	0	TN
K_quasi_simil_CIP110288	alpha-Keto-Butyric Acid	0	0	TN
K_variicola_variicola_At-22	alpha-Keto-Butyric Acid	0	0	TN
K_variicola_variicola_F2R9T	alpha-Keto-Butyric Acid	0	0	TN
K_pneumoniae_KP13	alpha-Keto-Butyric Acid	0	0	TN
K_pneumoniae_NJST258-1	alpha-Keto-Butyric Acid	0	0	TN
K_variicola_variicola_342	alpha-Keto-Butyric Acid	0	0	TN
K_africa_200023T	alpha-Keto-Butyric Acid	0	0	TN
K_quasi_quasi_18A069	alpha-Keto-Butyric Acid	0	0	TN
K_quasi_simil_SB610	alpha-Keto-Butyric Acid	0	0	TN
K_pneumoniae_SB611	alpha-Keto-Butyric Acid	0	0	TN
K_pneumoniae_SB612	alpha-Keto-Butyric Acid	0	0	TN
K_pneumoniae_SB615	alpha-Keto-Butyric Acid	0	0	TN
K_pneumoniae_SB617	alpha-Keto-Butyric Acid	0	0	TN
K_variicola_tropicalensis_CDC4241-71	alpha-Keto-Butyric Acid	0	0	TN
K_quasi_quasi_SB98	alpha-Keto-Butyric Acid	0	0	TN
K_variicola_variicola_01A065	alpha-D-Lactose	1	1	TP
K_pneumoniae_SB1067	alpha-D-Lactose	1	1	TP
K_pneumoniae_MGH78578	alpha-D-Lactose	1	1	TP
K_quasi_quasi_01A030T	alpha-D-Lactose	1	1	TP
K_quasi_quasi_SB1124	alpha-D-Lactose	1	1	TP
K_pneumoniae_SB1139	alpha-D-Lactose	1	1	TP
K_pneumoniae_SB1170	alpha-D-Lactose	1	1	TP
K_quasi_simil_09A323	alpha-D-Lactose	1	1	TP
K_pneumoniae_04A025	alpha-D-Lactose	1	1	TP
K_quasi_simil_12A476	alpha-D-Lactose	1	1	TP
K_quasi_quasi_U41	alpha-D-Lactose	1	1	TP
K_pneumoniae_SB2390	alpha-D-Lactose	1	1	TP
K_quasi_simil_07A044T	alpha-D-Lactose	1	1	TP
K_quasivariicola_08A119	alpha-D-Lactose	1	1	TP
K_pneumoniae_03-9138-2	alpha-D-Lactose	1	1	TP
K_pneumoniae_CIP52_145	alpha-D-Lactose	1	1	TP
K_pneumoniae_NTUH_K2044	alpha-D-Lactose	1	1	TP
K_pneumoniae_SA1	alpha-D-Lactose	1	1	TP
K_pneumoniae_SA12	alpha-D-Lactose	1	1	TP
K_pneumoniae_CG43	alpha-D-Lactose	1	1	TP
K_pneumoniae_BJ1	alpha-D-Lactose	1	1	TP
K_pneumoniae_T69	alpha-D-Lactose	1	1	TP
K_quasi_simil_CIP110288	alpha-D-Lactose	1	1	TP
K_variicola_variicola_At-22	alpha-D-Lactose	1	1	TP
K_variicola_variicola_F2R9T	alpha-D-Lactose	1	1	TP
K_pneumoniae_KP13	alpha-D-Lactose	1	1	TP
K_pneumoniae_NJST258-1	alpha-D-Lactose	1	1	TP
K_variicola_variicola_342	alpha-D-Lactose	1	1	TP
K_africa_200023T	alpha-D-Lactose	1	1	TP
K_quasi_quasi_18A069	alpha-D-Lactose	1	1	TP
K_quasi_simil_SB610	alpha-D-Lactose	1	1	TP
K_pneumoniae_SB611	alpha-D-Lactose	1	1	TP
K_pneumoniae_SB612	alpha-D-Lactose	1	1	TP
K_pneumoniae_SB615	alpha-D-Lactose	1	1	TP
K_pneumoniae_SB617	alpha-D-Lactose	1	1	TP
K_variicola_tropicalensis_CDC4241-71	alpha-D-Lactose	1	1	TP
K_quasi_quasi_SB98	alpha-D-Lactose	1	1	TP
K_variicola_variicola_01A065	Sucrose	1	1	TP
K_pneumoniae_SB1067	Sucrose	1	1	TP
K_pneumoniae_MGH78578	Sucrose	1	1	TP
K_quasi_quasi_01A030T	Sucrose	1	1	TP
K_quasi_quasi_SB1124	Sucrose	1	1	TP
K_pneumoniae_SB1139	Sucrose	1	1	TP
K_pneumoniae_SB1170	Sucrose	1	1	TP
K_quasi_simil_09A323	Sucrose	1	1	TP
K_pneumoniae_04A025	Sucrose	1	1	TP
K_quasi_simil_12A476	Sucrose	1	1	TP
K_quasi_quasi_U41	Sucrose	1	1	TP
K_pneumoniae_SB2390	Sucrose	1	1	TP
K_quasi_simil_07A044T	Sucrose	1	1	TP
K_quasivariicola_08A119	Sucrose	1	1	TP
K_pneumoniae_03-9138-2	Sucrose	1	1	TP
K_pneumoniae_CIP52_145	Sucrose	1	1	TP
K_pneumoniae_NTUH_K2044	Sucrose	1	1	TP
K_pneumoniae_SA1	Sucrose	1	1	TP
K_pneumoniae_SA12	Sucrose	1	1	TP
K_pneumoniae_CG43	Sucrose	1	1	TP
K_pneumoniae_BJ1	Sucrose	1	1	TP
K_pneumoniae_T69	Sucrose	1	1	TP
K_quasi_simil_CIP110288	Sucrose	1	1	TP
K_variicola_variicola_At-22	Sucrose	1	1	TP
K_variicola_variicola_F2R9T	Sucrose	1	1	TP
K_pneumoniae_KP13	Sucrose	1	1	TP
K_pneumoniae_NJST258-1	Sucrose	1	1	TP
K_variicola_variicola_342	Sucrose	1	1	TP
K_africa_200023T	Sucrose	1	1	TP
K_quasi_quasi_18A069	Sucrose	1	1	TP
K_quasi_simil_SB610	Sucrose	1	1	TP
K_pneumoniae_SB611	Sucrose	1	1	TP
K_pneumoniae_SB612	Sucrose	1	1	TP
K_pneumoniae_SB615	Sucrose	1	1	TP
K_pneumoniae_SB617	Sucrose	1	1	TP
K_variicola_tropicalensis_CDC4241-71	Sucrose	1	1	TP
K_quasi_quasi_SB98	Sucrose	1	1	TP
K_variicola_variicola_01A065	Uridine	1	1	TP
K_pneumoniae_SB1067	Uridine	1	1	TP
K_pneumoniae_MGH78578	Uridine	1	1	TP
K_quasi_quasi_01A030T	Uridine	1	1	TP
K_quasi_quasi_SB1124	Uridine	1	1	TP
K_pneumoniae_SB1139	Uridine	1	1	TP
K_pneumoniae_SB1170	Uridine	1	1	TP
K_quasi_simil_09A323	Uridine	1	1	TP
K_pneumoniae_04A025	Uridine	1	1	TP
K_quasi_simil_12A476	Uridine	1	1	TP
K_quasi_quasi_U41	Uridine	1	1	TP
K_pneumoniae_SB2390	Uridine	1	1	TP
K_quasi_simil_07A044T	Uridine	1	1	TP
K_quasivariicola_08A119	Uridine	1	1	TP
K_pneumoniae_03-9138-2	Uridine	1	1	TP
K_pneumoniae_CIP52_145	Uridine	1	1	TP
K_pneumoniae_NTUH_K2044	Uridine	1	1	TP
K_pneumoniae_SA1	Uridine	1	1	TP
K_pneumoniae_SA12	Uridine	1	1	TP
K_pneumoniae_CG43	Uridine	1	1	TP
K_pneumoniae_BJ1	Uridine	1	1	TP
K_pneumoniae_T69	Uridine	1	1	TP
K_quasi_simil_CIP110288	Uridine	1	1	TP
K_variicola_variicola_At-22	Uridine	1	1	TP
K_variicola_variicola_F2R9T	Uridine	1	1	TP
K_pneumoniae_KP13	Uridine	1	1	TP
K_pneumoniae_NJST258-1	Uridine	1	1	TP
K_variicola_variicola_342	Uridine	1	1	TP
K_africa_200023T	Uridine	1	1	TP
K_quasi_quasi_18A069	Uridine	1	1	TP
K_quasi_simil_SB610	Uridine	1	1	TP
K_pneumoniae_SB611	Uridine	1	1	TP
K_pneumoniae_SB612	Uridine	1	1	TP
K_pneumoniae_SB615	Uridine	1	1	TP
K_pneumoniae_SB617	Uridine	1	1	TP
K_variicola_tropicalensis_CDC4241-71	Uridine	1	1	TP
K_quasi_quasi_SB98	Uridine	1	1	TP
K_variicola_variicola_01A065	L-Glutamine	1	1	TP
K_pneumoniae_SB1067	L-Glutamine	1	1	TP
K_pneumoniae_MGH78578	L-Glutamine	1	1	TP
K_quasi_quasi_01A030T	L-Glutamine	1	1	TP
K_quasi_quasi_SB1124	L-Glutamine	1	1	TP
K_pneumoniae_SB1139	L-Glutamine	1	1	TP
K_pneumoniae_SB1170	L-Glutamine	1	1	TP
K_quasi_simil_09A323	L-Glutamine	1	1	TP
K_pneumoniae_04A025	L-Glutamine	1	1	TP
K_quasi_simil_12A476	L-Glutamine	1	1	TP
K_quasi_quasi_U41	L-Glutamine	1	1	TP
K_pneumoniae_SB2390	L-Glutamine	1	1	TP
K_quasi_simil_07A044T	L-Glutamine	1	1	TP
K_quasivariicola_08A119	L-Glutamine	1	1	TP
K_pneumoniae_03-9138-2	L-Glutamine	1	1	TP
K_pneumoniae_CIP52_145	L-Glutamine	1	1	TP
K_pneumoniae_NTUH_K2044	L-Glutamine	1	1	TP
K_pneumoniae_SA1	L-Glutamine	1	1	TP
K_pneumoniae_SA12	L-Glutamine	1	1	TP
K_pneumoniae_CG43	L-Glutamine	1	1	TP
K_pneumoniae_BJ1	L-Glutamine	1	1	TP
K_pneumoniae_T69	L-Glutamine	1	1	TP
K_quasi_simil_CIP110288	L-Glutamine	1	1	TP
K_variicola_variicola_At-22	L-Glutamine	1	1	TP
K_variicola_variicola_F2R9T	L-Glutamine	1	1	TP
K_pneumoniae_KP13	L-Glutamine	1	1	TP
K_pneumoniae_NJST258-1	L-Glutamine	1	1	TP
K_variicola_variicola_342	L-Glutamine	1	1	TP
K_africa_200023T	L-Glutamine	1	1	TP
K_quasi_quasi_18A069	L-Glutamine	1	1	TP
K_quasi_simil_SB610	L-Glutamine	1	1	TP
K_pneumoniae_SB611	L-Glutamine	1	1	TP
K_pneumoniae_SB612	L-Glutamine	1	1	TP
K_pneumoniae_SB615	L-Glutamine	1	1	TP
K_pneumoniae_SB617	L-Glutamine	1	1	TP
K_variicola_tropicalensis_CDC4241-71	L-Glutamine	1	1	TP
K_quasi_quasi_SB98	L-Glutamine	1	1	TP
K_variicola_variicola_01A065	D-Glucose-1-Phosphate	1	1	TP
K_pneumoniae_SB1067	D-Glucose-1-Phosphate	1	1	TP
K_pneumoniae_MGH78578	D-Glucose-1-Phosphate	1	1	TP
K_quasi_quasi_01A030T	D-Glucose-1-Phosphate	1	1	TP
K_quasi_quasi_SB1124	D-Glucose-1-Phosphate	1	1	TP
K_pneumoniae_SB1139	D-Glucose-1-Phosphate	1	1	TP
K_pneumoniae_SB1170	D-Glucose-1-Phosphate	1	1	TP
K_quasi_simil_09A323	D-Glucose-1-Phosphate	1	1	TP
K_pneumoniae_04A025	D-Glucose-1-Phosphate	1	1	TP
K_quasi_simil_12A476	D-Glucose-1-Phosphate	1	1	TP
K_quasi_quasi_U41	D-Glucose-1-Phosphate	1	1	TP
K_pneumoniae_SB2390	D-Glucose-1-Phosphate	1	1	TP
K_quasi_simil_07A044T	D-Glucose-1-Phosphate	1	1	TP
K_quasivariicola_08A119	D-Glucose-1-Phosphate	1	1	TP
K_pneumoniae_03-9138-2	D-Glucose-1-Phosphate	1	1	TP
K_pneumoniae_CIP52_145	D-Glucose-1-Phosphate	0	1	FP
K_pneumoniae_NTUH_K2044	D-Glucose-1-Phosphate	1	1	TP
K_pneumoniae_SA1	D-Glucose-1-Phosphate	1	1	TP
K_pneumoniae_SA12	D-Glucose-1-Phosphate	1	1	TP
K_pneumoniae_CG43	D-Glucose-1-Phosphate	1	1	TP
K_pneumoniae_BJ1	D-Glucose-1-Phosphate	1	1	TP
K_pneumoniae_T69	D-Glucose-1-Phosphate	1	1	TP
K_quasi_simil_CIP110288	D-Glucose-1-Phosphate	1	1	TP
K_variicola_variicola_At-22	D-Glucose-1-Phosphate	1	1	TP
K_variicola_variicola_F2R9T	D-Glucose-1-Phosphate	1	1	TP
K_pneumoniae_KP13	D-Glucose-1-Phosphate	1	1	TP
K_pneumoniae_NJST258-1	D-Glucose-1-Phosphate	1	1	TP
K_variicola_variicola_342	D-Glucose-1-Phosphate	1	1	TP
K_africa_200023T	D-Glucose-1-Phosphate	1	1	TP
K_quasi_quasi_18A069	D-Glucose-1-Phosphate	1	1	TP
K_quasi_simil_SB610	D-Glucose-1-Phosphate	1	1	TP
K_pneumoniae_SB611	D-Glucose-1-Phosphate	1	1	TP
K_pneumoniae_SB612	D-Glucose-1-Phosphate	1	1	TP
K_pneumoniae_SB615	D-Glucose-1-Phosphate	1	1	TP
K_pneumoniae_SB617	D-Glucose-1-Phosphate	1	1	TP
K_variicola_tropicalensis_CDC4241-71	D-Glucose-1-Phosphate	1	1	TP
K_quasi_quasi_SB98	D-Glucose-1-Phosphate	1	1	TP
K_variicola_variicola_01A065	D-Fructose-6-Phosphate	1	1	TP
K_pneumoniae_SB1067	D-Fructose-6-Phosphate	1	1	TP
K_pneumoniae_MGH78578	D-Fructose-6-Phosphate	1	1	TP
K_quasi_quasi_01A030T	D-Fructose-6-Phosphate	1	1	TP
K_quasi_quasi_SB1124	D-Fructose-6-Phosphate	1	1	TP
K_pneumoniae_SB1139	D-Fructose-6-Phosphate	1	1	TP
K_pneumoniae_SB1170	D-Fructose-6-Phosphate	1	1	TP
K_quasi_simil_09A323	D-Fructose-6-Phosphate	1	1	TP
K_pneumoniae_04A025	D-Fructose-6-Phosphate	1	1	TP
K_quasi_simil_12A476	D-Fructose-6-Phosphate	1	1	TP
K_quasi_quasi_U41	D-Fructose-6-Phosphate	1	1	TP
K_pneumoniae_SB2390	D-Fructose-6-Phosphate	1	1	TP
K_quasi_simil_07A044T	D-Fructose-6-Phosphate	1	1	TP
K_quasivariicola_08A119	D-Fructose-6-Phosphate	1	1	TP
K_pneumoniae_03-9138-2	D-Fructose-6-Phosphate	1	1	TP
K_pneumoniae_CIP52_145	D-Fructose-6-Phosphate	1	1	TP
K_pneumoniae_NTUH_K2044	D-Fructose-6-Phosphate	1	1	TP
K_pneumoniae_SA1	D-Fructose-6-Phosphate	1	1	TP
K_pneumoniae_SA12	D-Fructose-6-Phosphate	1	1	TP
K_pneumoniae_CG43	D-Fructose-6-Phosphate	1	1	TP
K_pneumoniae_BJ1	D-Fructose-6-Phosphate	1	1	TP
K_pneumoniae_T69	D-Fructose-6-Phosphate	1	1	TP
K_quasi_simil_CIP110288	D-Fructose-6-Phosphate	1	1	TP
K_variicola_variicola_At-22	D-Fructose-6-Phosphate	1	1	TP
K_variicola_variicola_F2R9T	D-Fructose-6-Phosphate	1	1	TP
K_pneumoniae_KP13	D-Fructose-6-Phosphate	1	1	TP
K_pneumoniae_NJST258-1	D-Fructose-6-Phosphate	1	1	TP
K_variicola_variicola_342	D-Fructose-6-Phosphate	1	1	TP
K_africa_200023T	D-Fructose-6-Phosphate	1	1	TP
K_quasi_quasi_18A069	D-Fructose-6-Phosphate	1	1	TP
K_quasi_simil_SB610	D-Fructose-6-Phosphate	1	1	TP
K_pneumoniae_SB611	D-Fructose-6-Phosphate	1	1	TP
K_pneumoniae_SB612	D-Fructose-6-Phosphate	1	1	TP
K_pneumoniae_SB615	D-Fructose-6-Phosphate	1	1	TP
K_pneumoniae_SB617	D-Fructose-6-Phosphate	1	1	TP
K_variicola_tropicalensis_CDC4241-71	D-Fructose-6-Phosphate	1	1	TP
K_quasi_quasi_SB98	D-Fructose-6-Phosphate	1	1	TP
K_variicola_variicola_01A065	Ribitol	0	0	TN
K_pneumoniae_SB1067	Ribitol	1	1	TP
K_pneumoniae_MGH78578	Ribitol	1	1	TP
K_quasi_quasi_01A030T	Ribitol	0	0	TN
K_quasi_quasi_SB1124	Ribitol	0	0	TN
K_pneumoniae_SB1139	Ribitol	1	1	TP
K_pneumoniae_SB1170	Ribitol	1	1	TP
K_quasi_simil_09A323	Ribitol	1	1	TP
K_pneumoniae_04A025	Ribitol	1	1	TP
K_quasi_simil_12A476	Ribitol	1	1	TP
K_quasi_quasi_U41	Ribitol	1	1	TP
K_pneumoniae_SB2390	Ribitol	1	1	TP
K_quasi_simil_07A044T	Ribitol	1	1	TP
K_quasivariicola_08A119	Ribitol	0	0	TN
K_pneumoniae_03-9138-2	Ribitol	1	1	TP
K_pneumoniae_CIP52_145	Ribitol	1	1	TP
K_pneumoniae_NTUH_K2044	Ribitol	1	1	TP
K_pneumoniae_SA1	Ribitol	1	1	TP
K_pneumoniae_SA12	Ribitol	1	1	TP
K_pneumoniae_CG43	Ribitol	1	1	TP
K_pneumoniae_BJ1	Ribitol	1	1	TP
K_pneumoniae_T69	Ribitol	1	1	TP
K_quasi_simil_CIP110288	Ribitol	1	1	TP
K_variicola_variicola_At-22	Ribitol	0	0	TN
K_variicola_variicola_F2R9T	Ribitol	0	0	TN
K_pneumoniae_KP13	Ribitol	1	1	TP
K_pneumoniae_NJST258-1	Ribitol	1	1	TP
K_variicola_variicola_342	Ribitol	0	0	TN
K_africa_200023T	Ribitol	0	0	TN
K_quasi_quasi_18A069	Ribitol	1	1	TP
K_quasi_simil_SB610	Ribitol	1	1	TP
K_pneumoniae_SB611	Ribitol	1	1	TP
K_pneumoniae_SB612	Ribitol	1	1	TP
K_pneumoniae_SB615	Ribitol	1	1	TP
K_pneumoniae_SB617	Ribitol	1	1	TP
K_variicola_tropicalensis_CDC4241-71	Ribitol	0	0	TN
K_quasi_quasi_SB98	Ribitol	1	1	TP
K_variicola_variicola_01A065	Maltotriose	1	1	TP
K_pneumoniae_SB1067	Maltotriose	1	1	TP
K_pneumoniae_MGH78578	Maltotriose	1	1	TP
K_quasi_quasi_01A030T	Maltotriose	1	1	TP
K_quasi_quasi_SB1124	Maltotriose	1	1	TP
K_pneumoniae_SB1139	Maltotriose	1	1	TP
K_pneumoniae_SB1170	Maltotriose	1	1	TP
K_quasi_simil_09A323	Maltotriose	1	1	TP
K_pneumoniae_04A025	Maltotriose	1	1	TP
K_quasi_simil_12A476	Maltotriose	1	1	TP
K_quasi_quasi_U41	Maltotriose	1	1	TP
K_pneumoniae_SB2390	Maltotriose	1	1	TP
K_quasi_simil_07A044T	Maltotriose	1	1	TP
K_quasivariicola_08A119	Maltotriose	1	1	TP
K_pneumoniae_03-9138-2	Maltotriose	1	1	TP
K_pneumoniae_CIP52_145	Maltotriose	1	1	TP
K_pneumoniae_NTUH_K2044	Maltotriose	1	1	TP
K_pneumoniae_SA1	Maltotriose	1	1	TP
K_pneumoniae_SA12	Maltotriose	1	1	TP
K_pneumoniae_CG43	Maltotriose	1	1	TP
K_pneumoniae_BJ1	Maltotriose	1	1	TP
K_pneumoniae_T69	Maltotriose	1	1	TP
K_quasi_simil_CIP110288	Maltotriose	1	1	TP
K_variicola_variicola_At-22	Maltotriose	1	1	TP
K_variicola_variicola_F2R9T	Maltotriose	1	1	TP
K_pneumoniae_KP13	Maltotriose	1	1	TP
K_pneumoniae_NJST258-1	Maltotriose	1	1	TP
K_variicola_variicola_342	Maltotriose	1	1	TP
K_africa_200023T	Maltotriose	1	1	TP
K_quasi_quasi_18A069	Maltotriose	1	1	TP
K_quasi_simil_SB610	Maltotriose	1	1	TP
K_pneumoniae_SB611	Maltotriose	1	1	TP
K_pneumoniae_SB612	Maltotriose	1	1	TP
K_pneumoniae_SB615	Maltotriose	1	1	TP
K_pneumoniae_SB617	Maltotriose	1	1	TP
K_variicola_tropicalensis_CDC4241-71	Maltotriose	1	1	TP
K_quasi_quasi_SB98	Maltotriose	1	1	TP
K_variicola_variicola_01A065	2-Deoxy Adenosine	1	1	TP
K_pneumoniae_SB1067	2-Deoxy Adenosine	1	1	TP
K_pneumoniae_MGH78578	2-Deoxy Adenosine	1	1	TP
K_quasi_quasi_01A030T	2-Deoxy Adenosine	1	1	TP
K_quasi_quasi_SB1124	2-Deoxy Adenosine	1	1	TP
K_pneumoniae_SB1139	2-Deoxy Adenosine	1	1	TP
K_pneumoniae_SB1170	2-Deoxy Adenosine	1	1	TP
K_quasi_simil_09A323	2-Deoxy Adenosine	1	1	TP
K_pneumoniae_04A025	2-Deoxy Adenosine	1	1	TP
K_quasi_simil_12A476	2-Deoxy Adenosine	1	1	TP
K_quasi_quasi_U41	2-Deoxy Adenosine	1	1	TP
K_pneumoniae_SB2390	2-Deoxy Adenosine	1	1	TP
K_quasi_simil_07A044T	2-Deoxy Adenosine	1	1	TP
K_quasivariicola_08A119	2-Deoxy Adenosine	1	1	TP
K_pneumoniae_03-9138-2	2-Deoxy Adenosine	1	1	TP
K_pneumoniae_CIP52_145	2-Deoxy Adenosine	1	1	TP
K_pneumoniae_NTUH_K2044	2-Deoxy Adenosine	1	1	TP
K_pneumoniae_SA1	2-Deoxy Adenosine	1	1	TP
K_pneumoniae_SA12	2-Deoxy Adenosine	1	1	TP
K_pneumoniae_CG43	2-Deoxy Adenosine	1	1	TP
K_pneumoniae_BJ1	2-Deoxy Adenosine	1	1	TP
K_pneumoniae_T69	2-Deoxy Adenosine	1	1	TP
K_quasi_simil_CIP110288	2-Deoxy Adenosine	1	1	TP
K_variicola_variicola_At-22	2-Deoxy Adenosine	1	1	TP
K_variicola_variicola_F2R9T	2-Deoxy Adenosine	1	1	TP
K_pneumoniae_KP13	2-Deoxy Adenosine	1	1	TP
K_pneumoniae_NJST258-1	2-Deoxy Adenosine	1	1	TP
K_variicola_variicola_342	2-Deoxy Adenosine	1	1	TP
K_africa_200023T	2-Deoxy Adenosine	1	1	TP
K_quasi_quasi_18A069	2-Deoxy Adenosine	1	1	TP
K_quasi_simil_SB610	2-Deoxy Adenosine	1	1	TP
K_pneumoniae_SB611	2-Deoxy Adenosine	1	1	TP
K_pneumoniae_SB612	2-Deoxy Adenosine	1	1	TP
K_pneumoniae_SB615	2-Deoxy Adenosine	1	1	TP
K_pneumoniae_SB617	2-Deoxy Adenosine	1	1	TP
K_variicola_tropicalensis_CDC4241-71	2-Deoxy Adenosine	1	1	TP
K_quasi_quasi_SB98	2-Deoxy Adenosine	1	1	TP
K_variicola_variicola_01A065	Adenosine	1	1	TP
K_pneumoniae_SB1067	Adenosine	1	1	TP
K_pneumoniae_MGH78578	Adenosine	1	1	TP
K_quasi_quasi_01A030T	Adenosine	1	1	TP
K_quasi_quasi_SB1124	Adenosine	1	1	TP
K_pneumoniae_SB1139	Adenosine	1	1	TP
K_pneumoniae_SB1170	Adenosine	1	1	TP
K_quasi_simil_09A323	Adenosine	1	1	TP
K_pneumoniae_04A025	Adenosine	1	1	TP
K_quasi_simil_12A476	Adenosine	1	1	TP
K_quasi_quasi_U41	Adenosine	1	1	TP
K_pneumoniae_SB2390	Adenosine	1	1	TP
K_quasi_simil_07A044T	Adenosine	1	1	TP
K_quasivariicola_08A119	Adenosine	1	1	TP
K_pneumoniae_03-9138-2	Adenosine	1	1	TP
K_pneumoniae_CIP52_145	Adenosine	1	1	TP
K_pneumoniae_NTUH_K2044	Adenosine	1	1	TP
K_pneumoniae_SA1	Adenosine	1	1	TP
K_pneumoniae_SA12	Adenosine	1	1	TP
K_pneumoniae_CG43	Adenosine	1	1	TP
K_pneumoniae_BJ1	Adenosine	1	1	TP
K_pneumoniae_T69	Adenosine	1	1	TP
K_quasi_simil_CIP110288	Adenosine	1	1	TP
K_variicola_variicola_At-22	Adenosine	1	1	TP
K_variicola_variicola_F2R9T	Adenosine	1	1	TP
K_pneumoniae_KP13	Adenosine	1	1	TP
K_pneumoniae_NJST258-1	Adenosine	1	1	TP
K_variicola_variicola_342	Adenosine	1	1	TP
K_africa_200023T	Adenosine	1	1	TP
K_quasi_quasi_18A069	Adenosine	1	1	TP
K_quasi_simil_SB610	Adenosine	1	1	TP
K_pneumoniae_SB611	Adenosine	1	1	TP
K_pneumoniae_SB612	Adenosine	1	1	TP
K_pneumoniae_SB615	Adenosine	1	1	TP
K_pneumoniae_SB617	Adenosine	1	1	TP
K_variicola_tropicalensis_CDC4241-71	Adenosine	1	1	TP
K_quasi_quasi_SB98	Adenosine	1	1	TP
K_variicola_variicola_01A065	Citrate	1	1	TP
K_pneumoniae_SB1067	Citrate	1	1	TP
K_pneumoniae_MGH78578	Citrate	1	1	TP
K_quasi_quasi_01A030T	Citrate	1	1	TP
K_quasi_quasi_SB1124	Citrate	1	1	TP
K_pneumoniae_SB1139	Citrate	1	1	TP
K_pneumoniae_SB1170	Citrate	1	1	TP
K_quasi_simil_09A323	Citrate	1	1	TP
K_pneumoniae_04A025	Citrate	1	1	TP
K_quasi_simil_12A476	Citrate	1	1	TP
K_quasi_quasi_U41	Citrate	1	1	TP
K_pneumoniae_SB2390	Citrate	1	1	TP
K_quasi_simil_07A044T	Citrate	1	1	TP
K_quasivariicola_08A119	Citrate	1	1	TP
K_pneumoniae_03-9138-2	Citrate	1	1	TP
K_pneumoniae_CIP52_145	Citrate	1	1	TP
K_pneumoniae_NTUH_K2044	Citrate	1	1	TP
K_pneumoniae_SA1	Citrate	1	1	TP
K_pneumoniae_SA12	Citrate	1	1	TP
K_pneumoniae_CG43	Citrate	1	1	TP
K_pneumoniae_BJ1	Citrate	1	1	TP
K_pneumoniae_T69	Citrate	1	1	TP
K_quasi_simil_CIP110288	Citrate	1	1	TP
K_variicola_variicola_At-22	Citrate	1	1	TP
K_variicola_variicola_F2R9T	Citrate	1	1	TP
K_pneumoniae_KP13	Citrate	1	1	TP
K_pneumoniae_NJST258-1	Citrate	1	1	TP
K_variicola_variicola_342	Citrate	1	1	TP
K_africa_200023T	Citrate	1	1	TP
K_quasi_quasi_18A069	Citrate	1	1	TP
K_quasi_simil_SB610	Citrate	1	1	TP
K_pneumoniae_SB611	Citrate	1	1	TP
K_pneumoniae_SB612	Citrate	1	1	TP
K_pneumoniae_SB615	Citrate	1	1	TP
K_pneumoniae_SB617	Citrate	1	1	TP
K_variicola_tropicalensis_CDC4241-71	Citrate	1	1	TP
K_quasi_quasi_SB98	Citrate	1	1	TP
[truncated: 1,480 more rows]
