# Supplementary material for: A curated collection of Klebsiella metabolic models reveals variable substrate usage and gene essentiality
Source: Genome Res. 2022 May;32(5):1004–14. doi: 10.1101/gr.276289.121 (PMC9104693; doi:10.1101/gr.276289.121)
Supplement: Supplemental Material [file supp_gr.276289.121_Supplemental_Code.zip]

Archive with 8 entries (5 files):
- Supplemental_Code/
- Supplemental_Code/simulate_growth_single.py
- Supplemental_Code/single_gene_knockouts.py
- __MACOSX/
- __MACOSX/._Supplemental_Code
- __MACOSX/Supplemental_Code/
- __MACOSX/Supplemental_Code/._simulate_growth_single.py
- __MACOSX/Supplemental_Code/._single_gene_knockouts.py
